# Supplementary material for: Linkage between endosomal escape of LNP-mRNA and loading into EVs for transport to other cells
Source: Nat Commun. 2019 Sep 24;10:4333. doi: 10.1038/s41467-019-12275-6 (PMC6760118; doi:10.1038/s41467-019-12275-6)
Supplement: Supplementary file 3 — Source Data [file 41467_2019_12275_MOESM3_ESM.xlsx]

## Sheet: Fig. 1
	Figure 1a	Amount of hEPO mRNA detected in LNP-treated cells (fg) / # cell
	Replicates	Untreated	Empty DD-LNPs	Empty MC3-LNPs	DD-LNPs + hEPO-mRNA	MC3-LNPs + hEPO-mRNA
	1	0.0001	0.0529	0.0495	16.641	49.3474
	2	0.0023	0.004	0.0018	12.9203	105.828
	3	0.0164	0.0559	0.066	32.8864	75.5561
	4	0.0041			36.2023	80.7659
	5	0.0024			27.7762	72.481
	6	0.0253			31.671
	7	0.5071			25.663
	8	0.0232
	9	0.5717
	Figure 1b	Amount of hEPO-proteins in cells (fg/ml) / # cells
	Replicates	Untreated	Empty DD-LNPs	Empty MC3-LNPs	DD-LNPs + hEPO-mRNA	MC3-LNPs + hEPO-mRNA
	1	0	0	0	0.0194	1.8667
	2	0	0	0	1.0428	15.2571
	3	0	0	0	0.0346	0.0538
	4		0		0.1744
	5		0		0.5165
	6		0
	Figure 1c	Amount of hEPO-proteins detected (secreted) in supernatant (fg/ml) / # cells
	Replicates	Untreated	Empty DD-LNPs	Empty MC3-LNPs	DD-LNPs + hEPO-mRNA	MC3-LNPs + hEPO-mRNA
	1	0	0	0	2.4232	74.7826
	2	0	0	0	16.7164	100.971
	3	0	0	0	6.108	11.1378
	4		0		7.24
	5		0		11.2979
	6		0
	Figure 1d	Percentage of hEPO-mRNA detected in the cytosolo of cells / administered hEPO-mRNA
	Replicates	Untreated	Empty DD-LNPs	Empty MC3-LNPs	DD-LNPs + hEPO-mRNA	MC3-LNPs + hEPO-mRNA
	1	0	0	0	0.4576	0.1581
	2	0	0	0	0.3267	0.6338
	3	0	0	0	0.3654	0.1323
	4	0	0		0.3258	1.0578
	5	0	0		0.0397	0.7754
	6	0	0		0.5777	0.4952
	7	0			0.6081	0.9278
	8	0			0.4722
	9	0
	10	0
	Figure 1f	Amount of hEPO-mRNA quantified in EVs (ng), isolated from LNP-treated cells
	Replicates	Untreated	Empty DD-LNPs	Empty MC3-LNPs	DD-LNPs + hEPO-mRNA	MC3-LNPs + hEPO-mRNA
	1	0.0514	0.0371	0.3168	389.277	1034.74
	2	0.0005	0.003	0.1658	905.258	2532.67
	3	0.727	4.9408	0.2549	45.9751	2319.17
	4				100.953	2203.77
	5				176.316	2756.69
	6				257.916
	7				277.779
	8				347.004
	9				369.997
	10				293.142
	Figure 1g	Molar concentrations of ionizable lipids and hEPO-mRNA in LNPs
	Replicate	LNPs' ionizable lipid (µM)	LNPs hEPO-mRNA (µM)
	1	160.401	53.467
	Figure 1h	Molar concentrations of ionizable lipids and hEPO-mRNA in mc3-EVs
	Replicates	ionizable lipid (µM) in mc3-EVs	hEPO-mRNA (µM) in mc3-EVs
	1	92.9	75.8875
	2	173.2	160.401
	3	78.1	94.9274
	4	32.39	12.88
	5	29.64	20.32
	6	82.8	91.27
	7	43	41
	Figure 1i	Molar concentrations of ionizable lipids and hEPO-mRNA in dd-EVs
	Replicates	ionizable lipid (µM) in dd-EVs	hEPO-mRNA (µM) in dd-Evs
	1	15.4	11.9492
	2	10.3	12.741
	3	9.1	10.0944
	4	9.4	6.94
	5	13.04	10.15
	6	11.45	10.93
	Figure 1j	Stoichiometric comparison between LNPs and EVs regarding molar ratios (mole/mole) of ionizable lipids per hEPO-mRNA nucleotides
	Replicates	ionizable lipid (µM) in mc3-EVs	hEPO-mRNA (µM) in mc3EVs	ionizable lipid (µM) in dd-EVs	hEPO-mRNA (µM) in dd-EVs
	1	92.9	75.8875	15.4	11.9492
	2	173.2	160.401	10.3	12.741
	3	78.1	94.9274	9.1	10.0944
	4	32.39	12.88	9.4	6.94
	5	29.64	20.32	13.04	10.15
	6	82.8	91.27	11.45	10.93
	7	43	41

## Sheet: Fig. 2a Unt EVs
Figure 2a
Untreated EVs R1
NTA Experiment Summary File,
Created with NTA 3.3 Dev Build 3.3.301,
,
[Experiment Details],,
Software Version,NTA 3.3 Dev Build 3.3.301,
Experiment Name,181206 unt r1 500 det new 2018-12-06 13-12-26.nano,
Operator Name
Time Captured,13:12:26 06/12/2018,
Sample Description,unt r2 500 det 5,
Pre-treatment,,
Diluent,pbs,
Remarks,,
,,
,,,,,
Filename:,181206 unt r1 500 det new 2018-12-06 13-13-11,181206 unt r1 500 det new 2018-12-06 13-14-37,181206 unt r1 500 det new 2018-12-06 13-16-09,181206 unt r1 500 det new 2018-12-06 13-18-38,181206 unt r1 500 det new 2018-12-06 13-19-51,
,,,,,,
[Conditions],,,,,,
Temperature/C,20.678,20.722,20.707,20.725,20.737,
Viscosity/cP,1.000000,1.000000,1.000000,1.000000,1.000000,
Camera Type,sCMOS,sCMOS,sCMOS,sCMOS,sCMOS,
Laser Type,Blue488,Blue488,Blue488,Blue488,Blue488,
Camera Level,16,16,16,16,16,
Slider Shutter,1300,1300,1300,1300,1300,
Slider Gain,512,512,512,512,512,
Shutter/ms,32.500000,32.500000,32.500000,32.500000,32.500000,
Camera Histogram Upper Limit,2470,2470,2470,2470,2470,
Camera Histogram Lower Limit,0,0,0,0,0,
Frame rate/fps,24.982500,24.982500,24.982500,24.982500,24.982500,
Syringe Pump Speed/AU,0,0,0,0,0,
,,,,,,
[Settings],,,,,,
Detection Threshold,8,8,8,8,8,
Max Jump Mode,Auto,Auto,Auto,Auto,Auto,
Max Jump Distance,10.8795,10.6671,9.9357,10.8052,9.9260,
Blur,Auto,Auto,Auto,Auto,Auto,
Min Track Length,Auto,Auto,Auto,Auto,Auto,
First frame,0,0,0,0,0,
Total frames analysed,1498,1498,1498,1498,1498,
,,,,,,
[Exclusion Regions]
No Exclusion Regions Used,,,,,,
[Results],,,,,,Average,Standard Error,
Dilution factor (concentrations adjusted for this factor),5.00e+02,5.00e+02,5.00e+02,5.00e+02,5.00e+02,,,
Concentration (Particles / ml),4.90e+11,5.89e+11,5.71e+11,6.30e+11,6.04e+11,5.77e+11,2.39e+10,
Particles per frame,49.7,59.8,58.0,64.0,61.4,58.6,2.4,
Centres per frame,68.1,75.2,79.2,84.8,81.9,77.8,2.9,
Completed tracks,12486,13401,15174,15583,14701,,,
X-Drift (pix/frame),0.2,0.2,0.3,0.2,0.2,,,
Y-Drift (pix/frame),-0.0,-0.0,-0.0,-0.0,0.0,,,
,,,,,,,,
[Information]
Completed Tracks,OK,OK,OK,OK,OK,
Concentration,OK,OK,OK,OK,OK,
Video length,OK,OK,OK,OK,OK,
Noise level,Noise detected,Noise detected,Noise detected,Noise detected,Noise detected,
Vibration detected,Moderate vibration,No,No,No,No,
Vibration correction applied,Yes,No,No,No,No,
Settings changed?,No,No,No,No,No,
Errors (1),,,,,,
Errors (2),,,,,,
[Data Included],
Size distribution - Number weighting - With Percentiles,
Size distribution - Surface area weighting - With Percentiles,
Size distribution - Volume weighting - With Percentiles,
Diffusion distribution - Number weighting - With Percentiles,
Diffusion distribution - Surface area weighting - With Percentiles,
Diffusion distribution - Volume weighting - With Percentiles,
,
[Size Data],,
Analysis Method,FTLA,
Weighting,Number,
Filename,181206 unt r1 500 det new 2018-12-06 13-13-11,181206 unt r1 500 det new 2018-12-06 13-14-37,181206 unt r1 500 det new 2018-12-06 13-16-09,181206 unt r1 500 det new 2018-12-06 13-18-38,181206 unt r1 500 det new 2018-12-06 13-19-51,Average,Standard Error,
Mean,103.9,104.8,108.5,102.8,116.0,107.2,2.4,
Mode,94.5,81.3,99.1,100.1,92.6,93.5,3.4,
SD,34.2,27.2,37.2,32.9,43.7,35.0,2.7,
D10,71.4,77.1,67.2,64.3,71.5,70.3,2.2,
D50,99.4,105.7,101.5,100.1,106.7,102.7,1.5,
D90,135.2,137.6,141.3,139.5,180.5,146.8,8.5,
Valid Tracks,2681.0,3111.0,3038.0,3389.0,3169.0,,,
Graph Data,
Bin centre (nm),Concentration (particles / ml),Concentration (particles / ml),Concentration (particles / ml),Concentration (particles / ml),Concentration (particles / ml),Concentration average,Standard Error,
0.5,0,0,0,0,0,0,0,
1.5,0,0,0,0,0,0,0,
2.5,0,0,0,0,0,0,0,
3.5,0,0,0,0,0,0,0,
4.5,0,0,0,0,0,0,0,
5.5,0,0,0,0,0,0,0,
6.5,0,0,0,0,0,0,0,
7.5,0,0,0,0,0,0,0,
8.5,0,0,0,0,0,0,0,
9.5,0,0,0,0,0,0,0,
10.5,5,0,0,0,0,1,1,
11.5,45,0,0,0,0,9,9,
12.5,293,0,0,0,0,59,59,
13.5,1514,0,0,0,0,303,303,
14.5,6474,0,0,0,0,1295,1295,
15.5,23723,0,0,0,0,4745,4745,
16.5,76496,0,0,0,0,15299,15299,
17.5,221360,0,0,0,6,44273,44272,
18.5,583318,0,0,0,56,116675,116661,
19.5,1414942,0,0,0,427,283074,282967,
20.5,3184383,0,0,0,2622,637401,636746,
21.5,6687630,0,0,0,13192,1340164,1336869,
22.5,13162434,0,0,3,55414,2643570,2629738,
23.5,24357988,0,0,40,197534,4911112,4861869,
24.5,42496532,2,0,460,606468,8620693,8469774,
25.5,70067105,52,1,4219,1625770,14339430,13935469,
26.5,109431284,969,39,30916,3854054,22663452,21704723,
27.5,162292815,12616,681,183232,8176119,34133092,32078420,
28.5,229160620,118569,7942,888104,15696127,49174272,45095020,
29.5,308976030,831338,64752,3562000,27555377,68197899,60408651,
30.5,399048385,4471095,384344,11979318,44674854,92111599,77128583,
31.5,495350479,18882123,1722992,34278498,67509571,123548732,93579568,
32.5,593106080,63872211,6034116,84760159,95905737,168735661,107218112,
33.5,687510169,176037634,17031921,183956378,129110065,238729234,116082017,
34.5,774396234,401274963,39883952,355661665,165919168,347427197,125059578,
35.5,850705874,766874572,79595671,620812176,204909975,504579654,153708374,
36.5,914695673,1244518369,138795351,989551178,244677884,706447691,217772289,
37.5,965896814,1736518718,216412547,1453837832,284025266,931338236,304355759,
38.5,1004896596,2109539208,308194353,1983387406,322073094,1145618131,389249840,
39.5,1033029428,2259926230,408664598,2527464664,358296821,1317476348,457119116,
40.5,1052054971,2163615879,513303679,3023642756,392505252,1429024507,506826138,
41.5,1063876556,1877026485,619933755,3411922214,424787009,1479509204,543888747,
42.5,1070326446,1497040308,729027786,3649632097,455446725,1480294673,569609273,
43.5,1073023468,1114179032,843226848,3721363267,484946920,1447347907,579372249,
44.5,1073295625,785765953,966491859,3640147711,513864942,1395913218,569006244,
45.5,1072154685,533363081,1103171774,3440246266,542869250,1338361011,539672596,
46.5,1070309143,353972397,1257070585,3165540493,572715989,1283921722,497868449,
47.5,1068203896,233308642,1430482462,2858494533,604264944,1238950896,452929524,
48.5,1066077696,155090195,1623180712,2552995345,638512991,1207171388,414394771,
49.5,1064031684,105527668,1831475004,2271786529,676642484,1189892674,389694522,
50.5,1062103654,74528054,2047633030,2027336452,720081370,1186336512,381972401,
51.5,1060343144,55322867,2260087849,1824394977,770570813,1194143930,389081166,
52.5,1058882440,43629161,2454779617,1662831484,830234474,1210071435,405093318,
53.5,1057998625,36859693,2617624902,1539990014,901640668,1230822780,423236424,
54.5,1058162401,33541407,2737561377,1452331689,987843432,1253888061,438121023,
55.5,1060070956,32944441,2809181408,1396432964,1092380328,1278202019,446690818,
56.5,1064664399,34878096,2833978880,1369512490,1219193416,1304445456,448345311,
57.5,1073127887,39610667,2819769385,1369655152,1372427680,1334918154,444620762,
58.5,1086883765,47882279,2778608019,1395857066,1556054501,1373057126,438609437,
59.5,1107579016,60989552,2724062058,1447966436,1773277776,1422774968,434202886,
60.5,1137072632,80923074,2668734944,1526556746,2025721074,1487801694,435188516,
61.5,1177425024,110535039,2622578229,1632743563,2312475661,1571151503,444256359,
62.5,1230887539,153712634,2592072370,1767943677,2629203506,1674763945,462153407,
63.5,1299885467,215545473,2580060111,1933574251,2967597899,1799332640,487351474,
64.5,1386983376,302511466,2585953763,2130698979,3315538739,1944337264,516373470,
65.5,1494818767,422755797,2606142193,2359645951,3658171254,2108306792,544542975,
66.5,1625990231,586568832,2634576724,2619642910,3979871315,2289330003,566817744,
67.5,1782891205,807137417,2663614589,2908531844,4266720185,2485779048,578532012,
68.5,1967491178,1101523173,2685182905,3222626916,4508857716,2697136378,576063409,
69.5,2181082507,1491610282,2692192119,3556761513,4702065081,2924742300,557642422,
70.5,2424029894,2004475920,2679942926,3904533496,4848177129,3172231873,524922220,
71.5,2695575333,2671293417,2647154358,4258714001,4954321668,3445411756,486672292,
72.5,2993755961,3523577096,2596295810,4611750972,5031334978,3751342963,465759100,
73.5,3315479339,4585589443,2533135005,4956287605,5091864590,4096471196,501163509,
74.5,3656768895,5862537791,2465701159,5285630942,5148618381,4483851433,622195211,
75.5,4013148707,7326245888,2403050395,5594137454,5213034412,4909923371,821195976,
76.5,4380095307,8903093804,2354223410,5877514639,5294441352,5361873703,1068188223,
77.5,4753460164,10471599235,2327637115,6133055838,5399634741,5817077419,1327519292,
78.5,5129769715,11876301761,2330958479,6359824391,5532734830,6245917835,1561978253,
79.5,5506339290,12958681585,2371364328,6558787378,5695201502,6618074817,1736793168,
80.5,5881182773,13596490871,2456030011,6732880037,5885928907,6910502520,1826000623,
81.5,6252746587,13736056563,2592694209,6886971137,6101397540,7113973207,1818137817,
82.5,6619532379,13403700198,2790178081,7027703706,6335904128,7235403699,1718130506,
83.5,6979691367,12692431425,3058762795,7163202779,6581909340,7295199541,1544397290,
84.5,7330674822,11731837915,3410335736,7302664075,6830536762,7321209862,1322682310,
85.5,7669012952,10654982689,3858202757,7455853768,7072227562,7342055946,1079476142,
86.5,7990272577,9573806654,4416442328,7632552101,7297513173,7382117366,837808407,
87.5,8289215502,8567612063,5098664554,7841960960,7497827079,7459056032,617965554,
88.5,8560146969,7682865308,5916055662,8092073407,7666250597,7583478388,447748699,
89.5,8797410582,6939600593,6874660939,8388981774,7798086390,7759748056,382764254,
90.5,8995957799,6339882516,7972007024,8736092499,7891179312,7987023830,463763830,
91.5,9151902664,5875443648,9193394331,9133231007,7945949598,8259984249,640858189,
92.5,9262971425,5533319211,10508479565,9575665925,7965155258,8569118277,861293790,
93.5,9328773762,5299417828,11869050389,10053158789,7953444221,8900768998,1099750863,
94.5,9350854593,5160467959,13209055881,10549242350,7916782336,9237280624,1339277016,
95.5,9332525167,5104878682,14447856773,11041020777,7861847384,9557625757,1563139649,
96.5,9278509582,5122966857,15497183850,11499825362,7795465231,9838790176,1753632482,
97.5,9194469431,5206866431,16271430965,11892999297,7724139534,10057981132,1893410064,
98.5,9086480264,5350311500,16699826505,12186889754,7653699129,10195441430,1967719803,
99.5,8960529038,5548390791,16738073060,12350805602,7589063735,10237372445,1966673909,
100.5,8822085967,5797306365,16376652239,12361333947,7534112432,10178298190,1886920207,
101.5,8675783067,6094128076,15643475159,12206135562,7491631107,10022230594,1732262617,
102.5,8525211046,6436512276,14599908074,11886301591,7463313673,9782249332,1513083539,
103.5,8372829786,6822345022,13331003058,11416622372,7449795156,9478519079,1244817404,
104.5,8219977296,7249274147,11932345001,10823634922,7450700761,9135186425,946221942,
105.5,8066957158,7714109342,10496680060,10141898787,7464701915,8776869452,639385321,
106.5,7913183928,8212094210,9103178848,9409381684,7489576900,8425483114,361333200,
107.5,7757367644,8736088949,7811043214,8662966900,7522279200,8097949181,250616653,
108.5,7597721207,9275746483,6657732837,7934911493,7559020607,7805026525,424244300,
109.5,7432176753,9816815356,5660919901,7250702095,7595378125,7551198446,663799255,
110.5,7258598928,10340751023,4822691227,6628340528,7626433542,7335363049,892646967,
111.5,7074984187,10824847062,4134514063,6078781368,7646952105,7152015757,1095393404,
112.5,6879636333,11243086582,3581860001,5607097451,7651602160,6992656505,1266223627,
113.5,6671309706,11567838644,3147883616,5213952053,7635211262,6847239056,1401584263,
114.5,6449313299,11772373413,2815986202,4897051128,7593047001,6705554208,1498755857,
115.5,6213571492,11833957499,2571374688,4652374002,7521103673,6558476271,1555739662,
116.5,5964640145,11737066952,2401851500,4475092613,7416370462,6399004335,1571580187,
117.5,5703680006,11476097393,2298086397,4360167920,7277054241,6223017192,1546784503,
118.5,5432392542,11056939063,2253576532,4302656123,7102731477,6029659147,1483628901,
119.5,5152925806,10496962350,2264434643,4297775336,6894409388,5821301505,1386227341,
120.5,4867759666,9823300431,2329079471,4340786624,6654485788,5603082396,1260334770,
121.5,4579580373,9069721117,2447846588,4426741395,6386608678,5382099630,1112973003,
122.5,4291154125,8272713894,2622494711,4550146642,6095448577,5166391590,952092299,
123.5,4005208112,7467567238,2855553605,4704603133,5786406736,4963867765,786648476,
124.5,3724325757,6685135907,3149448718,4882478959,5465288975,4781335663,627805798,
125.5,3450860820,5949745774,3505351984,5074688382,5137977005,4623724793,492570948,
126.5,3186872898,5278360291,3921757088,5270647981,4810126621,4493552976,409535188,
127.5,2934084950,4680848616,4392867252,5458472598,4486915971,4390637877,409592122,
128.5,2693861863,4161022409,4907009426,5625447618,4172858656,4312039994,486811382,
129.5,2467207844,3718062204,5445425571,5758771193,3871687328,4252230828,604559099,
130.5,2254779646,3348006249,5981890295,5846505558,3586305238,4203497397,733909029,
131.5,2056912205,3045076847,6483599153,5878622094,3318796854,4156601431,858090083,
132.5,1873653185,2802727279,6913606873,5847985529,3070484789,4101691531,966210664,
133.5,1704803073,2614378713,7234758172,5751112600,2842018740,4029414260,1050107748,
134.5,1549957855,2473870931,7414609583,5588566894,2633482619,3932097576,1103612158,
135.5,1408551752,2375675904,7430428823,5364911368,2444507935,3804815156,1122807368,
136.5,1279898019,2314927733,7273150283,5088219454,2274384099,3646115918,1106520181,
137.5,1163226372,2287315841,6949286342,4769224839,2122159176,3458242514,1056630227,
138.5,1057716083,2288878610,6480250328,4420249049,1986727219,3246764258,977999716,
139.5,962524231,2315727430,5899202143,4054071949,1866900538,3019685258,878007803,
140.5,876808994,2363729760,5246155255,3682900416,1761466880,2786212261,765825848,
141.5,799748097,2428185496,4562466934,3317551891,1669232632,2555437010,651651092,
142.5,730552805,2503542688,3885860982,2966915887,1589053764,2335185225,546057714,
143.5,668477913,2583212625,3246837340,2637702148,1519856554,2131217316,459282224,
144.5,612828314,2659553824,2666851387,2334440766,1460650108,1946864880,399535952,
145.5,562962704,2724090618,2158176981,2059672948,1410532555,1783087161,369471257,
146.5,518294989,2768006375,1725037854,1814261831,1368692544,1638858718,363443280,
147.5,478293898,2782900337,1365456171,1597757405,1334407405,1511763043,370412220,
148.5,442481273,2761726564,1073301616,1408762834,1307039018,1398662261,379906749,
149.5,410429411,2699761324,840162453,1245266084,1286028217,1296329498,385048167,
150.5,381757802,2595397782,656828950,1104916826,1270888305,1201957933,382474630,
151.5,356129517,2450569229,514326358,985241620,1261198065,1113492958,371391852,
152.5,333247465,2270665689,404534263,883799533,1256594531,1029768296,352749360,
153.5,312850667,2063921855,320479501,798285750,1256765623,950460679,328648637,
154.5,294710688,1840383017,256402170,726593131,1261442701,875906341,301887544,
155.5,278628285,1610656867,207683572,666841916,1270393015,806840731,275553847,
156.5,264430352,1384698907,170704239,617386804,1283411977,744126456,252601095,
157.5,251967165,1170848083,142678359,576809026,1300315191,688523565,235365094,
158.5,241109973,975244284,121492405,543899293,1320930140,640535219,225083527,
159.5,231748899,801654628,105562258,517635909,1345087470,600337833,221661990,
160.5,223791161,651645639,93714231,497160985,1372611827,567784769,223924255,
161.5,217159583,524985609,85090243,481756641,1403312260,542460867,230224274,
162.5,211791359,420150059,79074814,470822316,1436972253,523762160,239014998,
163.5,207637061,334823642,75240577,463853794,1473339556,510978926,249125836,
164.5,204659822,266328204,73308960,460424179,1512116052,503367443,259786645,
165.5,202834695,211944402,73123035,460166912,1552948045,500203418,270535880,
166.5,202148110,169123925,74630100,462760763,1595417426,500816065,281110036,
167.5,202597431,135607597,77872018,467916761,1639034334,504605628,291354134,
168.5,204190525,109472473,82981776,475366979,1683231998,511048750,301160552,
169.5,206945342,89131396,90184897,484855166,1727364533,519696267,310431620,
170.5,210889426,73304803,99804418,496129190,1770708461,530167260,319059154,
171.5,216059324,60979466,112267828,508935305,1812468704,542142125,326915258,
172.5,222499836,51363819,128113897,523014229,1851789638,555356284,333850515,
173.5,230263035,43845589,147996431,538098980,1887771569,569595121,339697324,
174.5,239407023,37954512,172680898,553914383,1919492662,584689896,344277273,
175.5,249994332,33331105,203028579,570178075,1946035934,600513605,347412196,
176.5,262089938,29701394,239961701,586602772,1966520437,616975248,348938969,
177.5,275758820,26856932,284402453,602899498,1980135261,634010593,348728066,
178.5,291063032,24639294,337179351,618781440,1986174535,651567530,346705438,
179.5,308058268,22928190,398897161,633968042,1984071247,669584581,342876157,
180.5,326789908,21632430,469772023,648189025,1973427497,687962177,337346311,
181.5,347288606,20683113,549442075,661188010,1954038847,706528130,330337038,
182.5,369565456,20028502,636775074,672725535,1925910656,725001045,322181718,
183.5,393606893,19630199,729706571,682581359,1889264815,742957967,313296150,
184.5,419369449,19460280,825151590,690556006,1844535976,759814660,304114580,
185.5,446774616,19499171,919035348,696471679,1792357178,774827598,294995065,
186.5,475704030,19734080,1006479864,700172672,1733535682,787125266,286115561,
187.5,505995300,20157843,1082161155,701525542,1669020576,795772083,277399718,
188.5,537438779,20768095,1140817618,700419282,1599864377,799861630,268514120,
189.5,569775595,21566679,1177850639,696765753,1527181304,798627994,258956885,
190.5,602697266,22559250,1189924170,690500584,1452104974,791557249,248219456,
191.5,635847151,23755022,1175452931,681584671,1375748203,778477596,235972397,
192.5,668823949,25166626,1134877805,670006333,1299167208,759608384,222219025,
193.5,701187369,26810063,1070663433,655784039,1223331924,735555366,207375012,
194.5,732465976,28704714,987009188,638969528,1149103552,707250592,192252638,
195.5,762167108,30873399,889325471,619651026,1077219748,675847350,177942861,
196.5,789788618,33342461,783575234,597956143,1008287261,642589944,165597932,
197.5,814832085,36141858,675602362,574054028,942781329,608682333,156140940,
198.5,836816996,39305224,570559614,548156263,881050780,575177775,149987376,
199.5,855295331,42869889,472514571,520516089,823327566,542904689,146921020,
200.5,869865916,46876808,384264997,491425595,769739435,512434550,146214877,
201.5,880187863,51370359,307349613,461210658,720324439,484088586,146919560,
202.5,885992452,56397948,242207577,430223651,675046195,457973565,148139915,
203.5,887092861,62009370,188425152,398834102,633808951,434034087,149187370,
204.5,883391244,68255819,145009940,367417758,596471764,412109305,149611298,
205.5,874882778,75188479,110646295,336344674,562861315,391984708,149163723,
206.5,861656469,82856577,83903620,305967113,532783054,373433367,147744401,
207.5,843892679,91304775,63386434,276608073,506030576,356244507,145350865,
208.5,821857473,100569808,47828108,248551270,482393212,340239974,142041590,
209.5,795894099,110676240,36137857,222033253,461661951,325280680,137912202,
210.5,766412005,121631269,27413549,197238151,443633826,311265760,133081746,
211.5,733873952,133418562,20932532,174295304,428114979,298127066,127685593,
212.5,698781815,145991163,16130522,153279748,414922576,285821165,121872140,
213.5,661661742,159263686,12575817,134215330,403885792,274320473,115801168,
214.5,623049313,173104118,9943481,117079951,394846020,263604577,109642279,
215.5,583475301,187325842,7992060,101812395,387656485,253652417,103572159,
216.5,543452573,201680684,6543944,88320059,382181397,244435731,97769510,
217.5,503464583,215854110,5469541,76486996,378294757,235913997,92406605,
218.5,463955758,229463924,4674982,66181693,375878923,228031056,87636939,
219.5,425324003,242064005,4092811,57264170,374823028,220713603,83579679,
220.5,387915399,253154652,3675110,49592103,375021304,213871714,80303782,
221.5,352021075,262200871,3388532,43025802,376371407,207401538,77816863,
222.5,317876122,268659404,3210828,37432018,378772769,201190228,76064394,
223.5,285660354,272014342,3128525,32686626,382125061,195122981,74942150,
224.5,255500655,271819869,3135519,28676307,386326801,189091830,74319777,
225.5,227474614,267747045,3232460,25299400,391274165,183005537,74068896,
226.5,201615134,259629859,3426834,22466088,396860041,176799591,74087856,
227.5,177915719,247504395,3733781,20098094,402973376,170445073,74316967,
228.5,156336132,231634204,4177725,18128045,409498846,163954990,74741080,
229.5,136808175,212515459,4795009,16498633,416316878,157386831,75379428,
230.5,119241362,190857268,5637810,15161669,423304047,150840431,76265588,
231.5,103528313,167535838,6779714,14077127,430333838,144450966,77423285,
232.5,89549724,143525482,8323461,13212222,437277773,138377733,78845553,
233.5,77178817,119814063,10411460,12540555,444006867,132790352,80483959,
234.5,66285222,97314154,13239703,12041364,450393370,127854763,82250850,
235.5,56738263,76783060,17075662,11698872,456312726,123721717,84032523,
236.5,48409652,58763904,22280403,11501751,461645684,120520279,85707773,
237.5,41175623,43556436,29334437,11442682,466280461,118357927,87166081,
238.5,34918537,31220527,38865498,11518011,470114870,117327489,88322282,
239.5,29528034,21609079,51674266,11727491,473058321,117519438,89128195,
240.5,24901770,14421733,68750927,12074081,475033588,119036420,89584910,
241.5,20945808,9267848,91271558,12563794,475978292,122005460,89761250,
242.5,17574734,5727122,120559136,13205565,475845994,126582510,89823247,
243.5,14711537,3398830,157991012,14011107,474606878,132943873,90074074,
244.5,12287324,1934741,204835089,14994722,472247991,141259973,90989901,
245.5,10240905,1055140,262003687,16173023,468773022,151649155,93213278,
246.5,8518286,550700,329729937,17564515,464201650,164113018,97447670,
247.5,7072119,274785,407197654,19188984,458568486,178460406,104228766,
248.5,5861115,130958,492189256,21066624,451921675,194233926,113650241,
249.5,4849464,59561,580849245,23216865,444321205,210659268,125196463,
250.5,4006258,25831,667679021,25656824,435837016,226640990,137766616,
251.5,3304944,10675,745865984,28399392,426546980,240825595,149848424,
252.5,2722809,4201,807994047,31450932,416534820,251741362,159762894,
253.5,2240502,1574,847085247,34808657,405888065,258004809,165934142,
254.5,1841602,561,857804505,38457823,394696078,258560114,167157006,
255.5,1512220,190,837561856,42368913,383048236,252898283,162825907,
256.5,1240648,61,787214595,46495098,371032293,241196539,153077801,
257.5,1017051,19,711136489,50770312,358732958,224331366,138809274,
258.5,833188,5,616577871,55108337,346230712,203750023,121554770,
259.5,682171,2,512442440,59403271,333600870,181225751,103247795,
260.5,558263,0,407780578,63531735,320912875,158556690,85908540,
261.5,456691,0,310376495,67357008,308229837,137284006,71288808,
262.5,373499,0,225757497,70735126,295608269,118494878,60476902,
263.5,305409,0,156801280,73522732,283098024,102745489,53550743,
264.5,249713,0,103926390,75586165,270742392,90100932,49610774,
265.5,204179,0,65695602,76811085,258578334,80257840,47366680,
266.5,166967,0,39590946,77111678,246636833,72701285,45779922,
267.5,136566,0,22738813,76438453,234943318,66851430,44279060,
268.5,111733,0,12444065,74783676,223518165,62171528,42650522,
269.5,91452,0,6488368,72183699,212377219,58228147,40868136,
270.5,74888,0,3223205,68717763,201532346,54709640,38975690,
271.5,61358,0,1525681,64503284,190991985,51416462,37028827,
272.5,50305,0,688254,59688033,180761684,48237655,35073898,
273.5,41273,0,295985,54440029,170844613,45124380,33144109,
274.5,33889,0,121393,48936203,161242045,42066706,31261579,
275.5,27850,0,47504,43351011,151953799,39076033,29440269,
276.5,22909,0,17746,37846096,142978627,36173076,27688227,
277.5,18863,0,6333,32561923,134314566,33380337,26009082,
278.5,15548,0,2161,27611958,125959222,30717778,24403111,
279.5,12830,0,705,23079646,117910018,28200640,22868168,
280.5,10600,0,220,19018072,110164374,25838653,21400580,
281.5,8768,0,66,15451915,102719846,23636119,19995997,
282.5,7261,0,19,12381145,95574213,21592528,18650116,
283.5,6021,0,5,9785786,88725515,19703465,17359214,
284.5,5000,0,1,7631131,82172051,17961637,16120450,
285.5,4157,0,0,5872851,75912341,16357870,14931970,
286.5,3461,0,0,4461591,69945048,14882020,13792830,
287.5,2886,0,0,3346796,64268884,13523713,12702827,
288.5,2409,0,0,2479636,58882484,12272906,11662278,
289.5,2014,0,0,1815046,53784276,11120267,10671788,
290.5,1686,0,0,1312959,48972337,10057396,9732054,
291.5,1414,0,0,938856,44444257,9076906,8843705,
292.5,1187,0,0,663822,40197001,8172402,8007180,
293.5,998,0,0,464222,36226789,7338402,7222655,
294.5,840,0,0,321169,32528999,6570202,6489997,
295.5,708,0,0,219879,29098086,5863735,5808744,
296.5,598,0,0,148998,25927532,5215426,5178107,
297.5,505,0,0,99958,23009829,4622059,4596983,
298.5,428,0,0,66404,20336486,4080663,4063976,
299.5,362,0,0,43690,17898072,3588425,3577422,
300.5,307,0,0,28475,15684286,3142614,3135423,
301.5,261,0,0,18387,13684055,2740541,2735881,
302.5,222,0,0,11765,11885650,2379527,2376532,
303.5,189,0,0,7460,10276826,2056895,2054983,
304.5,161,0,0,4689,8844968,1769963,1768751,
305.5,137,0,0,2921,7577249,1516061,1515297,
306.5,117,0,0,1803,6460783,1292541,1292061,
307.5,100,0,0,1104,5482785,1096798,1096497,
308.5,85,0,0,670,4630710,926293,926104,
309.5,73,0,0,403,3892384,778572,778453,
310.5,62,0,0,240,3256124,651285,651210,
311.5,53,0,0,142,2710831,542205,542156,
312.5,46,0,0,83,2246069,449240,449207,
313.5,39,0,0,48,1852123,370442,370420,
314.5,34,0,0,28,1520032,304019,304003,
315.5,29,0,0,16,1241613,248331,248320,
316.5,25,0,0,9,1009457,201898,201890,
317.5,21,0,0,5,816919,163389,163383,
318.5,18,0,0,3,658090,131622,131617,
319.5,16,0,0,2,527757,105555,105551,
320.5,13,0,0,0,421364,84276,84272,
321.5,12,0,0,0,334959,66994,66991,
322.5,10,0,0,0,265138,53030,53027,
323.5,9,0,0,0,208998,41801,41799,
324.5,7,0,0,0,164076,32817,32815,
325.5,6,0,0,0,128300,25661,25660,
326.5,5,0,0,0,99940,19989,19988,
327.5,5,0,0,0,77559,15513,15512,
328.5,4,0,0,0,59974,11996,11995,
329.5,3,0,0,0,46215,9244,9243,
330.5,3,0,0,0,35494,7099,7099,
331.5,2,0,0,0,27173,5435,5435,
332.5,2,0,0,0,20740,4148,4148,
333.5,2,0,0,0,15783,3157,3157,
334.5,2,0,0,0,11978,2396,2396,
335.5,1,0,0,0,9067,1814,1813,
336.5,1,0,0,0,6847,1370,1369,
337.5,0,0,0,0,5158,1032,1032,
338.5,0,0,0,0,3878,776,775,
339.5,0,0,0,0,2909,582,582,
340.5,0,0,0,0,2179,436,436,
341.5,0,0,0,0,1629,326,326,
342.5,0,0,0,0,1216,243,243,
343.5,0,0,0,0,907,181,181,
344.5,0,0,0,0,675,135,135,
345.5,0,0,0,0,503,101,100,
346.5,0,0,0,0,374,75,75,
347.5,0,0,0,0,278,56,55,
348.5,0,0,0,0,206,41,41,
349.5,0,0,0,0,153,31,31,
350.5,0,0,0,0,113,23,23,
351.5,0,0,0,0,84,17,17,
352.5,0,0,0,0,62,13,12,
353.5,0,0,0,0,46,9,9,
354.5,0,0,0,0,34,7,7,
355.5,0,0,0,0,26,5,5,
356.5,0,0,0,0,19,4,4,
357.5,0,0,0,0,14,3,3,
358.5,0,0,0,0,11,2,2,
359.5,0,0,0,0,8,2,2,
360.5,0,0,0,0,6,1,1,
361.5,0,0,0,0,4,0,0,
362.5,0,0,0,0,3,0,0,
363.5,0,0,0,0,2,0,0,
364.5,0,0,0,0,2,0,0,
365.5,0,0,0,0,1,0,0,
366.5,0,0,0,0,1,0,0,
367.5,0,0,0,0,0,0,0,
368.5,0,0,0,0,0,0,0,
369.5,0,0,0,0,0,0,0,
370.5,0,0,0,0,0,0,0,
371.5,0,0,0,0,0,0,0,
372.5,0,0,0,0,0,0,0,
373.5,0,0,0,0,0,0,0,
374.5,0,0,0,0,0,0,0,
375.5,0,0,0,0,0,0,0,
376.5,0,0,0,0,0,0,0,
377.5,0,0,0,0,0,0,0,
378.5,0,0,0,0,0,0,0,
379.5,0,0,0,0,0,0,0,
380.5,0,0,0,0,0,0,0,
381.5,0,0,0,0,0,0,0,
382.5,0,0,0,0,0,0,0,
383.5,0,0,0,0,0,0,0,
384.5,0,0,0,0,0,0,0,
385.5,0,0,0,0,0,0,0,
386.5,0,0,0,0,0,0,0,
387.5,0,0,0,0,0,0,0,
388.5,0,0,0,0,0,0,0,
389.5,0,0,0,0,0,0,0,
390.5,0,0,0,0,0,0,0,
391.5,0,0,0,0,0,0,0,
392.5,0,0,0,0,0,0,0,
393.5,0,0,0,0,0,0,0,
394.5,0,0,0,0,0,0,0,
395.5,0,0,0,0,0,0,0,
396.5,0,0,0,0,0,0,0,
397.5,0,0,0,0,0,0,0,
398.5,0,0,0,0,0,0,0,
399.5,0,0,0,0,0,0,0,
400.5,0,0,0,0,0,0,0,
401.5,0,0,0,0,0,0,0,
402.5,0,0,0,0,0,0,0,
403.5,0,0,0,0,0,0,0,
404.5,0,0,0,0,0,0,0,
405.5,0,0,0,0,0,0,0,
406.5,0,0,0,0,0,0,0,
407.5,0,0,0,0,0,0,0,
408.5,0,0,0,0,0,0,0,
409.5,0,0,0,0,0,0,0,
410.5,0,0,0,0,0,0,0,
411.5,0,0,0,0,0,0,0,
412.5,0,0,0,0,0,0,0,
413.5,0,0,0,0,0,0,0,
414.5,0,0,0,0,0,0,0,
415.5,0,0,0,0,0,0,0,
416.5,0,0,0,0,0,0,0,
417.5,0,0,0,0,0,0,0,
418.5,0,0,0,0,0,0,0,
419.5,0,0,0,0,0,0,0,
420.5,0,0,0,0,0,0,0,
421.5,0,0,0,0,0,0,0,
422.5,0,0,0,0,0,0,0,
423.5,0,0,0,0,0,0,0,
424.5,0,0,0,0,0,0,0,
425.5,0,0,0,0,0,0,0,
426.5,0,0,0,0,0,0,0,
427.5,0,0,0,0,0,0,0,
428.5,0,0,0,0,0,0,0,
429.5,0,0,0,0,0,0,0,
430.5,0,0,0,0,0,0,0,
431.5,0,0,0,0,0,0,0,
432.5,0,0,0,0,0,0,0,
433.5,0,0,0,0,0,0,0,
434.5,0,0,0,0,0,0,0,
435.5,0,0,0,0,0,0,0,
436.5,0,0,0,0,0,0,0,
437.5,0,0,0,0,0,0,0,
438.5,0,0,0,0,0,0,0,
439.5,0,0,0,0,0,0,0,
440.5,0,0,0,0,0,0,0,
441.5,0,0,0,0,0,0,0,
442.5,0,0,0,0,0,0,0,
443.5,0,0,0,0,0,0,0,
444.5,0,0,0,0,0,0,0,
445.5,0,0,0,0,0,0,0,
446.5,0,0,0,0,0,0,0,
447.5,0,0,0,0,0,0,0,
448.5,0,0,0,0,0,0,0,
449.5,0,0,0,0,0,0,0,
450.5,0,0,0,0,0,0,0,
451.5,0,0,0,0,0,0,0,
452.5,0,0,0,0,0,0,0,
453.5,0,0,0,0,0,0,0,
454.5,0,0,0,0,0,0,0,
455.5,0,0,0,0,0,0,0,
456.5,0,0,0,0,0,0,0,
457.5,0,0,0,0,0,0,0,
458.5,0,0,0,0,0,0,0,
459.5,0,0,0,0,0,0,0,
460.5,0,0,0,0,0,0,0,
461.5,0,0,0,0,0,0,0,
462.5,0,0,0,0,0,0,0,
463.5,0,0,0,0,0,0,0,
464.5,0,0,0,0,0,0,0,
465.5,0,0,0,0,0,0,0,
466.5,0,0,0,0,0,0,0,
467.5,0,0,0,0,0,0,0,
468.5,0,0,0,0,0,0,0,
469.5,0,0,0,0,0,0,0,
470.5,0,0,0,0,0,0,0,
471.5,0,0,0,0,0,0,0,
472.5,0,0,0,0,0,0,0,
473.5,0,0,0,0,0,0,0,
474.5,0,0,0,0,0,0,0,
475.5,0,0,0,0,0,0,0,
476.5,0,0,0,0,0,0,0,
477.5,0,0,0,0,0,0,0,
478.5,0,0,0,0,0,0,0,
479.5,0,0,0,0,0,0,0,
480.5,0,0,0,0,0,0,0,
481.5,0,0,0,0,0,0,0,
482.5,0,0,0,0,0,0,0,
483.5,0,0,0,0,0,0,0,
484.5,0,0,0,0,0,0,0,
485.5,0,0,0,0,0,0,0,
486.5,0,0,0,0,0,0,0,
487.5,0,0,0,0,0,0,0,
488.5,0,0,0,0,0,0,0,
489.5,0,0,0,0,0,0,0,
490.5,0,0,0,0,0,0,0,
491.5,0,0,0,0,0,0,0,
492.5,0,0,0,0,0,0,0,
493.5,0,0,0,0,0,0,0,
494.5,0,0,0,0,0,0,0,
495.5,0,0,0,0,0,0,0,
496.5,0,0,0,0,0,0,0,
497.5,0,0,0,0,0,0,0,
498.5,0,0,0,0,0,0,0,
499.5,0,0,0,0,0,0,0,
500.5,0,0,0,0,0,0,0,
501.5,0,0,0,0,0,0,0,
502.5,0,0,0,0,0,0,0,
503.5,0,0,0,0,0,0,0,
504.5,0,0,0,0,0,0,0,
505.5,0,0,0,0,0,0,0,
506.5,0,0,0,0,0,0,0,
507.5,0,0,0,0,0,0,0,
508.5,0,0,0,0,0,0,0,
509.5,0,0,0,0,0,0,0,
510.5,0,0,0,0,0,0,0,
511.5,0,0,0,0,0,0,0,
512.5,0,0,0,0,0,0,0,
513.5,0,0,0,0,0,0,0,
514.5,0,0,0,0,0,0,0,
515.5,0,0,0,0,0,0,0,
516.5,0,0,0,0,0,0,0,
517.5,0,0,0,0,0,0,0,
518.5,0,0,0,0,0,0,0,
519.5,0,0,0,0,0,0,0,
520.5,0,0,0,0,0,0,0,
521.5,0,0,0,0,0,0,0,
522.5,0,0,0,0,0,0,0,
523.5,0,0,0,0,0,0,0,
524.5,0,0,0,0,0,0,0,
525.5,0,0,0,0,0,0,0,
526.5,0,0,0,0,0,0,0,
527.5,0,0,0,0,0,0,0,
528.5,0,0,0,0,0,0,0,
529.5,0,0,0,0,0,0,0,
530.5,0,0,1,0,0,0,0,
531.5,0,0,2,0,0,0,0,
532.5,0,0,3,0,0,0,0,
533.5,0,0,4,0,0,0,0,
534.5,0,0,6,0,0,1,1,
535.5,0,0,9,0,0,2,2,
536.5,0,0,13,0,0,3,3,
537.5,0,0,19,0,0,4,4,
538.5,0,0,27,0,0,5,5,
539.5,0,0,39,0,0,8,8,
540.5,0,0,56,0,0,11,11,
541.5,0,0,79,0,0,16,16,
542.5,0,0,111,0,0,22,22,
543.5,0,0,156,0,0,31,31,
544.5,0,0,218,0,0,44,44,
545.5,0,0,303,0,0,61,61,
546.5,0,0,419,0,0,84,84,
547.5,0,0,575,0,0,115,115,
548.5,0,0,785,0,0,157,157,
549.5,0,0,1066,0,0,213,213,
550.5,0,0,1440,0,0,288,288,
551.5,0,0,1934,0,0,387,387,
552.5,0,0,2582,0,0,516,516,
553.5,0,0,3430,0,0,686,686,
554.5,0,0,4530,0,0,906,906,
555.5,0,0,5951,0,0,1190,1190,
556.5,0,0,7774,0,0,1555,1555,
557.5,0,0,10100,0,0,2020,2020,
558.5,0,0,13051,0,0,2610,2610,
559.5,0,0,16772,0,0,3354,3354,
560.5,0,0,21437,0,0,4287,4287,
561.5,0,0,27250,0,0,5450,5450,
562.5,0,0,34452,0,0,6890,6890,
563.5,0,0,43323,0,0,8665,8665,
564.5,0,0,54183,0,0,10837,10837,
565.5,0,0,67402,0,0,13480,13480,
566.5,0,0,83395,0,0,16679,16679,
567.5,0,0,102632,0,0,20526,20526,
568.5,0,0,125631,0,0,25126,25126,
569.5,0,0,152964,0,0,30593,30593,
570.5,0,0,185255,0,0,37051,37051,
571.5,0,0,223174,0,0,44635,44635,
572.5,0,0,267432,0,0,53486,53486,
573.5,0,0,318777,0,0,63755,63755,
574.5,0,0,377981,0,0,75596,75596,
575.5,0,0,445828,0,0,89166,89166,
576.5,0,0,523103,0,0,104621,104621,
577.5,0,0,610569,0,0,122114,122114,
578.5,0,0,708950,0,0,141790,141790,
579.5,0,0,818910,0,0,163782,163782,
580.5,0,0,941028,0,0,188206,188206,
581.5,0,0,1075774,0,0,215155,215155,
582.5,0,0,1223484,0,0,244697,244697,
583.5,0,0,1384331,0,0,276866,276866,
584.5,0,0,1558305,0,0,311661,311661,
585.5,0,0,1745188,0,0,349038,349038,
586.5,0,0,1944535,0,0,388907,388907,
587.5,0,0,2155655,0,0,431131,431131,
588.5,0,0,2377602,0,0,475520,475520,
589.5,0,0,2609166,0,0,521833,521833,
590.5,0,0,2848876,0,0,569775,569775,
591.5,0,0,3095003,0,0,619001,619001,
592.5,0,0,3345574,0,0,669115,669115,
593.5,0,0,3598395,0,0,719679,719679,
594.5,0,0,3851076,0,0,770215,770215,
595.5,0,0,4101068,0,0,820214,820214,
596.5,0,0,4345702,0,0,869140,869140,
597.5,0,0,4582236,0,0,916447,916447,
598.5,0,0,4807908,0,0,961582,961582,
599.5,0,0,5019986,0,0,1003997,1003997,
600.5,0,0,5215825,0,0,1043165,1043165,
601.5,0,0,5392924,0,0,1078585,1078585,
602.5,0,0,5548976,0,0,1109795,1109795,
603.5,0,0,5681921,0,0,1136384,1136384,
604.5,0,0,5789992,0,0,1157998,1157998,
605.5,0,0,5871751,0,0,1174350,1174350,
606.5,0,0,5926124,0,0,1185225,1185225,
607.5,0,0,5952425,0,0,1190485,1190485,
608.5,0,0,5950366,0,0,1190073,1190073,
609.5,0,0,5920066,0,0,1184013,1184013,
610.5,0,0,5862044,0,0,1172409,1172409,
611.5,0,0,5777206,0,0,1155441,1155441,
612.5,0,0,5666819,0,0,1133364,1133364,
613.5,0,0,5532483,0,0,1106497,1106497,
614.5,0,0,5376091,0,0,1075218,1075218,
615.5,0,0,5199785,0,0,1039957,1039957,
616.5,0,0,5005910,0,0,1001182,1001182,
617.5,0,0,4796959,0,0,959392,959392,
618.5,0,0,4575524,0,0,915105,915105,
619.5,0,0,4344241,0,0,868848,868848,
620.5,0,0,4105743,0,0,821149,821149,
621.5,0,0,3862610,0,0,772522,772522,
622.5,0,0,3617325,0,0,723465,723465,
623.5,0,0,3372240,0,0,674448,674448,
624.5,0,0,3129536,0,0,625907,625907,
625.5,0,0,2891202,0,0,578240,578240,
626.5,0,0,2659013,0,0,531803,531803,
627.5,0,0,2434513,0,0,486903,486903,
628.5,0,0,2219014,0,0,443803,443803,
629.5,0,0,2013588,0,0,402718,402718,
630.5,0,0,1819072,0,0,363814,363814,
631.5,0,0,1636080,0,0,327216,327216,
632.5,0,0,1465011,0,0,293002,293002,
633.5,0,0,1306066,0,0,261213,261213,
634.5,0,0,1159267,0,0,231853,231853,
635.5,0,0,1024478,0,0,204896,204896,
636.5,0,0,901423,0,0,180285,180285,
637.5,0,0,789709,0,0,157942,157942,
638.5,0,0,688851,0,0,137770,137770,
639.5,0,0,598286,0,0,119657,119657,
640.5,0,0,517398,0,0,103480,103480,
641.5,0,0,445531,0,0,89106,89106,
642.5,0,0,382010,0,0,76402,76402,
643.5,0,0,326154,0,0,65231,65231,
644.5,0,0,277285,0,0,55457,55457,
645.5,0,0,234744,0,0,46949,46949,
646.5,0,0,197892,0,0,39578,39578,
647.5,0,0,166127,0,0,33225,33225,
648.5,0,0,138877,0,0,27775,27775,
649.5,0,0,115613,0,0,23123,23123,
650.5,0,0,95847,0,0,19169,19169,
651.5,0,0,79131,0,0,15826,15826,
652.5,0,0,65061,0,0,13012,13012,
653.5,0,0,53273,0,0,10655,10655,
654.5,0,0,43442,0,0,8688,8688,
655.5,0,0,35281,0,0,7056,7056,
656.5,0,0,28536,0,0,5707,5707,
657.5,0,0,22987,0,0,4597,4597,
658.5,0,0,18442,0,0,3688,3688,
659.5,0,0,14736,0,0,2947,2947,
660.5,0,0,11728,0,0,2346,2346,
661.5,0,0,9296,0,0,1859,1859,
662.5,0,0,7339,0,0,1468,1468,
663.5,0,0,5771,0,0,1154,1154,
664.5,0,0,4520,0,0,904,904,
665.5,0,0,3526,0,0,705,705,
666.5,0,0,2740,0,0,548,548,
667.5,0,0,2121,0,0,424,424,
668.5,0,0,1635,0,0,327,327,
669.5,0,0,1256,0,0,251,251,
670.5,0,0,961,0,0,192,192,
671.5,0,0,732,0,0,146,146,
672.5,0,0,556,0,0,111,111,
673.5,0,0,420,0,0,84,84,
674.5,0,0,317,0,0,63,63,
675.5,0,0,238,0,0,48,48,
676.5,0,0,178,0,0,36,36,
677.5,0,0,132,0,0,26,26,
678.5,0,0,98,0,0,20,20,
679.5,0,0,73,0,0,15,15,
680.5,0,0,53,0,0,11,11,
681.5,0,0,39,0,0,8,8,
682.5,0,0,29,0,0,6,6,
683.5,0,0,21,0,0,4,4,
684.5,0,0,15,0,0,3,3,
685.5,0,0,11,0,0,2,2,
686.5,0,0,8,0,0,2,2,
687.5,0,0,6,0,0,1,1,
688.5,0,0,4,0,0,0,0,
689.5,0,0,3,0,0,0,0,
690.5,0,0,2,0,0,0,0,
691.5,0,0,1,0,0,0,0,
692.5,0,0,1,0,0,0,0,
693.5,0,0,0,0,0,0,0,
694.5,0,0,0,0,0,0,0,
695.5,0,0,0,0,0,0,0,
696.5,0,0,0,0,0,0,0,
697.5,0,0,0,0,0,0,0,
698.5,0,0,0,0,0,0,0,
699.5,0,0,0,0,0,0,0,
700.5,0,0,0,0,0,0,0,
701.5,0,0,0,0,0,0,0,
702.5,0,0,0,0,0,0,0,
703.5,0,0,0,0,0,0,0,
704.5,0,0,0,0,0,0,0,
705.5,0,0,0,0,0,0,0,
706.5,0,0,0,0,0,0,0,
707.5,0,0,0,0,0,0,0,
708.5,0,0,0,0,0,0,0,
709.5,0,0,0,0,0,0,0,
710.5,0,0,0,0,0,0,0,
711.5,0,0,0,0,0,0,0,
712.5,0,0,0,0,0,0,0,
713.5,0,0,0,0,0,0,0,
714.5,0,0,0,0,0,0,0,
715.5,0,0,0,0,0,0,0,
716.5,0,0,0,0,0,0,0,
717.5,0,0,0,0,0,0,0,
718.5,0,0,0,0,0,0,0,
719.5,0,0,0,0,0,0,0,
720.5,0,0,0,0,0,0,0,
721.5,0,0,0,0,0,0,0,
722.5,0,0,0,0,0,0,0,
723.5,0,0,0,0,0,0,0,
724.5,0,0,0,0,0,0,0,
725.5,0,0,0,0,0,0,0,
726.5,0,0,0,0,0,0,0,
727.5,0,0,0,0,0,0,0,
728.5,0,0,0,0,0,0,0,
729.5,0,0,0,0,0,0,0,
730.5,0,0,0,0,0,0,0,
731.5,0,0,0,0,0,0,0,
732.5,0,0,0,0,0,0,0,
733.5,0,0,0,0,0,0,0,
734.5,0,0,0,0,0,0,0,
735.5,0,0,0,0,0,0,0,
736.5,0,0,0,0,0,0,0,
737.5,0,0,0,0,0,0,0,
738.5,0,0,0,0,0,0,0,
739.5,0,0,0,0,0,0,0,
740.5,0,0,0,0,0,0,0,
741.5,0,0,0,0,0,0,0,
742.5,0,0,0,0,0,0,0,
743.5,0,0,0,0,0,0,0,
744.5,0,0,0,0,0,0,0,
745.5,0,0,0,0,0,0,0,
746.5,0,0,0,0,0,0,0,
747.5,0,0,0,0,0,0,0,
748.5,0,0,0,0,0,0,0,
749.5,0,0,0,0,0,0,0,
750.5,0,0,0,0,0,0,0,
751.5,0,0,0,0,0,0,0,
752.5,0,0,0,0,0,0,0,
753.5,0,0,0,0,0,0,0,
754.5,0,0,0,0,0,0,0,
755.5,0,0,0,0,0,0,0,
756.5,0,0,0,0,0,0,0,
757.5,0,0,0,0,0,0,0,
758.5,0,0,0,0,0,0,0,
759.5,0,0,0,0,0,0,0,
760.5,0,0,0,0,0,0,0,
761.5,0,0,0,0,0,0,0,
762.5,0,0,0,0,0,0,0,
763.5,0,0,0,0,0,0,0,
764.5,0,0,0,0,0,0,0,
765.5,0,0,0,0,0,0,0,
766.5,0,0,0,0,0,0,0,
767.5,0,0,0,0,0,0,0,
768.5,0,0,0,0,0,0,0,
769.5,0,0,0,0,0,0,0,
770.5,0,0,0,0,0,0,0,
771.5,0,0,0,0,0,0,0,
772.5,0,0,0,0,0,0,0,
773.5,0,0,0,0,0,0,0,
774.5,0,0,0,0,0,0,0,
775.5,0,0,0,0,0,0,0,
776.5,0,0,0,0,0,0,0,
777.5,0,0,0,0,0,0,0,
778.5,0,0,0,0,0,0,0,
779.5,0,0,0,0,0,0,0,
780.5,0,0,0,0,0,0,0,
781.5,0,0,0,0,0,0,0,
782.5,0,0,0,0,0,0,0,
783.5,0,0,0,0,0,0,0,
784.5,0,0,0,0,0,0,0,
785.5,0,0,0,0,0,0,0,
786.5,0,0,0,0,0,0,0,
787.5,0,0,0,0,0,0,0,
788.5,0,0,0,0,0,0,0,
789.5,0,0,0,0,0,0,0,
790.5,0,0,0,0,0,0,0,
791.5,0,0,0,0,0,0,0,
792.5,0,0,0,0,0,0,0,
793.5,0,0,0,0,0,0,0,
794.5,0,0,0,0,0,0,0,
795.5,0,0,0,0,0,0,0,
796.5,0,0,0,0,0,0,0,
797.5,0,0,0,0,0,0,0,
798.5,0,0,0,0,0,0,0,
799.5,0,0,0,0,0,0,0,
800.5,0,0,0,0,0,0,0,
801.5,0,0,0,0,0,0,0,
802.5,0,0,0,0,0,0,0,
803.5,0,0,0,0,0,0,0,
804.5,0,0,0,0,0,0,0,
805.5,0,0,0,0,0,0,0,
806.5,0,0,0,0,0,0,0,
807.5,0,0,0,0,0,0,0,
808.5,0,0,0,0,0,0,0,
809.5,0,0,0,0,0,0,0,
810.5,0,0,0,0,0,0,0,
811.5,0,0,0,0,0,0,0,
812.5,0,0,0,0,0,0,0,
813.5,0,0,0,0,0,0,0,
814.5,0,0,0,0,0,0,0,
815.5,0,0,0,0,0,0,0,
816.5,0,0,0,0,0,0,0,
817.5,0,0,0,0,0,0,0,
818.5,0,0,0,0,0,0,0,
819.5,0,0,0,0,0,0,0,
820.5,0,0,0,0,0,0,0,
821.5,0,0,0,0,0,0,0,
822.5,0,0,0,0,0,0,0,
823.5,0,0,0,0,0,0,0,
824.5,0,0,0,0,0,0,0,
825.5,0,0,0,0,0,0,0,
826.5,0,0,0,0,0,0,0,
827.5,0,0,0,0,0,0,0,
828.5,0,0,0,0,0,0,0,
829.5,0,0,0,0,0,0,0,
830.5,0,0,0,0,0,0,0,
831.5,0,0,0,0,0,0,0,
832.5,0,0,0,0,0,0,0,
833.5,0,0,0,0,0,0,0,
834.5,0,0,0,0,0,0,0,
835.5,0,0,0,0,0,0,0,
836.5,0,0,0,0,0,0,0,
837.5,0,0,0,0,0,0,0,
838.5,0,0,0,0,0,0,0,
839.5,0,0,0,0,0,0,0,
840.5,0,0,0,0,0,0,0,
841.5,0,0,0,0,0,0,0,
842.5,0,0,0,0,0,0,0,
843.5,0,0,0,0,0,0,0,
844.5,0,0,0,0,0,0,0,
845.5,0,0,0,0,0,0,0,
846.5,0,0,0,0,0,0,0,
847.5,0,0,0,0,0,0,0,
848.5,0,0,0,0,0,0,0,
849.5,0,0,0,0,0,0,0,
850.5,0,0,0,0,0,0,0,
851.5,0,0,0,0,0,0,0,
852.5,0,0,0,0,0,0,0,
853.5,0,0,0,0,0,0,0,
854.5,0,0,0,0,0,0,0,
855.5,0,0,0,0,0,0,0,
856.5,0,0,0,0,0,0,0,
857.5,0,0,0,0,0,0,0,
858.5,0,0,0,0,0,0,0,
859.5,0,0,0,0,0,0,0,
860.5,0,0,0,0,0,0,0,
861.5,0,0,0,0,0,0,0,
862.5,0,0,0,0,0,0,0,
863.5,0,0,0,0,0,0,0,
864.5,0,0,0,0,0,0,0,
865.5,0,0,0,0,0,0,0,
866.5,0,0,0,0,0,0,0,
867.5,0,0,0,0,0,0,0,
868.5,0,0,0,0,0,0,0,
869.5,0,0,0,0,0,0,0,
870.5,0,0,0,0,0,0,0,
871.5,0,0,0,0,0,0,0,
872.5,0,0,0,0,0,0,0,
873.5,0,0,0,0,0,0,0,
874.5,0,0,0,0,0,0,0,
875.5,0,0,0,0,0,0,0,
876.5,0,0,0,0,0,0,0,
877.5,0,0,0,0,0,0,0,
878.5,0,0,0,0,0,0,0,
879.5,0,0,0,0,0,0,0,
880.5,0,0,0,0,0,0,0,
881.5,0,0,0,0,0,0,0,
882.5,0,0,0,0,0,0,0,
883.5,0,0,0,0,0,0,0,
884.5,0,0,0,0,0,0,0,
885.5,0,0,0,0,0,0,0,
886.5,0,0,0,0,0,0,0,
887.5,0,0,0,0,0,0,0,
888.5,0,0,0,0,0,0,0,
889.5,0,0,0,0,0,0,0,
890.5,0,0,0,0,0,0,0,
891.5,0,0,0,0,0,0,0,
892.5,0,0,0,0,0,0,0,
893.5,0,0,0,0,0,0,0,
894.5,0,0,0,0,0,0,0,
895.5,0,0,0,0,0,0,0,
896.5,0,0,0,0,0,0,0,
897.5,0,0,0,0,0,0,0,
898.5,0,0,0,0,0,0,0,
899.5,0,0,0,0,0,0,0,
900.5,0,0,0,0,0,0,0,
901.5,0,0,0,0,0,0,0,
902.5,0,0,0,0,0,0,0,
903.5,0,0,0,0,0,0,0,
904.5,0,0,0,0,0,0,0,
905.5,0,0,0,0,0,0,0,
906.5,0,0,0,0,0,0,0,
907.5,0,0,0,0,0,0,0,
908.5,0,0,0,0,0,0,0,
909.5,0,0,0,0,0,0,0,
910.5,0,0,0,0,0,0,0,
911.5,0,0,0,0,0,0,0,
912.5,0,0,0,0,0,0,0,
913.5,0,0,0,0,0,0,0,
914.5,0,0,0,0,0,0,0,
915.5,0,0,0,0,0,0,0,
916.5,0,0,0,0,0,0,0,
917.5,0,0,0,0,0,0,0,
918.5,0,0,0,0,0,0,0,
919.5,0,0,0,0,0,0,0,
920.5,0,0,0,0,0,0,0,
921.5,0,0,0,0,0,0,0,
922.5,0,0,0,0,0,0,0,
923.5,0,0,0,0,0,0,0,
924.5,0,0,0,0,0,0,0,
925.5,0,0,0,0,0,0,0,
926.5,0,0,0,0,0,0,0,
927.5,0,0,0,0,0,0,0,
928.5,0,0,0,0,0,0,0,
929.5,0,0,0,0,0,0,0,
930.5,0,0,0,0,0,0,0,
931.5,0,0,0,0,0,0,0,
932.5,0,0,0,0,0,0,0,
933.5,0,0,0,0,0,0,0,
934.5,0,0,0,0,0,0,0,
935.5,0,0,0,0,0,0,0,
936.5,0,0,0,0,0,0,0,
937.5,0,0,0,0,0,0,0,
938.5,0,0,0,0,0,0,0,
939.5,0,0,0,0,0,0,0,
940.5,0,0,0,0,0,0,0,
941.5,0,0,0,0,0,0,0,
942.5,0,0,0,0,0,0,0,
943.5,0,0,0,0,0,0,0,
944.5,0,0,0,0,0,0,0,
945.5,0,0,0,0,0,0,0,
946.5,0,0,0,0,0,0,0,
947.5,0,0,0,0,0,0,0,
948.5,0,0,0,0,0,0,0,
949.5,0,0,0,0,0,0,0,
950.5,0,0,0,0,0,0,0,
951.5,0,0,0,0,0,0,0,
952.5,0,0,0,0,0,0,0,
953.5,0,0,0,0,0,0,0,
954.5,0,0,0,0,0,0,0,
955.5,0,0,0,0,0,0,0,
956.5,0,0,0,0,0,0,0,
957.5,0,0,0,0,0,0,0,
958.5,0,0,0,0,0,0,0,
959.5,0,0,0,0,0,0,0,
960.5,0,0,0,0,0,0,0,
961.5,0,0,0,0,0,0,0,
962.5,0,0,0,0,0,0,0,
963.5,0,0,0,0,0,0,0,
964.5,0,0,0,0,0,0,0,
965.5,0,0,0,0,0,0,0,
966.5,0,0,0,0,0,0,0,
967.5,0,0,0,0,0,0,0,
968.5,0,0,0,0,0,0,0,
969.5,0,0,0,0,0,0,0,
970.5,0,0,0,0,0,0,0,
971.5,0,0,0,0,0,0,0,
972.5,0,0,0,0,0,0,0,
973.5,0,0,0,0,0,0,0,
974.5,0,0,0,0,0,0,0,
975.5,0,0,0,0,0,0,0,
976.5,0,0,0,0,0,0,0,
977.5,0,0,0,0,0,0,0,
978.5,0,0,0,0,0,0,0,
979.5,0,0,0,0,0,0,0,
980.5,0,0,0,0,0,0,0,
981.5,0,0,0,0,0,0,0,
982.5,0,0,0,0,0,0,0,
983.5,0,0,0,0,0,0,0,
984.5,0,0,0,0,0,0,0,
985.5,0,0,0,0,0,0,0,
986.5,0,0,0,0,0,0,0,
987.5,0,0,0,0,0,0,0,
988.5,0,0,0,0,0,0,0,
989.5,0,0,0,0,0,0,0,
990.5,0,0,0,0,0,0,0,
991.5,0,0,0,0,0,0,0,
992.5,0,0,0,0,0,0,0,
993.5,0,0,0,0,0,0,0,
994.5,0,0,0,0,0,0,0,
995.5,0,0,0,0,0,0,0,
996.5,0,0,0,0,0,0,0,
997.5,0,0,0,0,0,0,0,
998.5,0,0,0,0,0,0,0,
999.5,0,0,0,0,0,0,0,
Percentile,Size (nm),Size (nm),Size (nm),Size (nm),Size (nm),
0,10.0,24.0,25.0,22.0,17.0,
1,36.1,38.7,45.7,39.2,48.1,
2,41.0,41.4,49.6,41.4,55.5,
3,45.6,51.1,52.3,43.2,59.8,
4,50.2,70.1,54.5,44.9,62.5,
5,54.8,72.4,56.5,46.8,64.5,
6,59.4,73.8,58.6,49.0,66.2,
7,63.5,74.9,60.7,52.2,67.7,
8,66.9,75.7,62.9,56.4,69.0,
9,69.4,76.4,65.1,60.8,70.3,
10,71.4,77.1,67.2,64.3,71.5,
11,73.1,77.6,69.4,67.0,72.8,
12,74.5,78.2,71.5,69.0,73.9,
13,75.8,78.7,73.7,70.7,75.1,
14,76.9,79.2,76.1,72.2,76.3,
15,78.0,79.6,78.5,73.5,77.4,
16,78.9,80.1,80.9,74.8,78.5,
17,79.8,80.5,83.0,75.9,79.6,
18,80.7,80.9,84.8,77.0,80.6,
19,81.5,81.4,86.3,78.0,81.6,
20,82.2,81.8,87.5,79.0,82.6,
21,83.0,82.2,88.5,80.0,83.5,
22,83.7,82.7,89.4,80.9,84.4,
23,84.4,83.1,90.2,81.8,85.3,
24,85.0,83.6,90.9,82.7,86.2,
25,85.7,84.0,91.6,83.6,87.0,
26,86.3,84.5,92.2,84.5,87.8,
27,86.9,85.0,92.7,85.3,88.6,
28,87.5,85.6,93.2,86.2,89.4,
29,88.1,86.2,93.7,87.0,90.1,
30,88.7,86.8,94.2,87.8,90.9,
31,89.2,87.4,94.6,88.6,91.7,
32,89.8,88.2,95.0,89.3,92.4,
33,90.3,88.9,95.4,90.1,93.2,
34,90.9,89.8,95.8,90.8,93.9,
35,91.4,90.7,96.2,91.5,94.7,
36,91.9,91.6,96.6,92.2,95.5,
37,92.5,92.7,96.9,92.9,96.2,
38,93.0,93.8,97.3,93.5,97.0,
39,93.5,94.9,97.6,94.1,97.8,
40,94.1,96.1,98.0,94.7,98.6,
41,94.6,97.2,98.3,95.3,99.4,
42,95.1,98.3,98.7,95.9,100.2,
43,95.6,99.4,99.0,96.4,101.0,
44,96.2,100.5,99.4,97.0,101.8,
45,96.7,101.5,99.7,97.5,102.6,
46,97.2,102.4,100.0,98.0,103.4,
47,97.7,103.3,100.4,98.5,104.2,
48,98.3,104.2,100.7,99.1,105.0,
49,98.8,105.0,101.1,99.6,105.8,
50,99.4,105.7,101.5,100.1,106.7,
51,99.9,106.5,101.8,100.6,107.5,
52,100.5,107.2,102.2,101.1,108.3,
53,101.0,107.9,102.6,101.6,109.1,
54,101.6,108.5,103.0,102.1,109.9,
55,102.1,109.1,103.4,102.7,110.6,
56,102.7,109.7,103.8,103.2,111.4,
57,103.3,110.3,104.3,103.8,112.2,
58,103.9,110.9,104.8,104.3,113.0,
59,104.5,111.4,105.3,104.9,113.8,
60,105.1,112.0,105.8,105.5,114.6,
61,105.7,112.5,106.4,106.2,115.4,
62,106.3,113.0,107.1,106.8,116.2,
63,106.9,113.5,107.8,107.5,117.0,
64,107.5,114.0,108.6,108.3,117.9,
65,108.2,114.5,109.6,109.1,118.7,
66,108.8,115.0,110.7,110.0,119.6,
67,109.5,115.5,112.0,110.9,120.5,
68,110.1,116.0,113.7,111.9,121.4,
69,110.8,116.5,115.8,113.1,122.4,
70,111.5,117.0,118.2,114.3,123.4,
71,112.2,117.6,120.7,115.6,124.4,
72,112.9,118.1,123.0,117.0,125.6,
73,113.6,118.6,124.9,118.5,126.8,
74,114.4,119.1,126.5,119.9,128.1,
75,115.2,119.7,127.8,121.4,129.6,
76,115.9,120.3,129.0,122.8,131.3,
77,116.8,120.9,130.1,124.1,133.2,
78,117.6,121.5,131.0,125.4,135.5,
79,118.5,122.2,131.9,126.6,138.2,
80,119.4,122.9,132.7,127.8,141.5,
81,120.4,123.7,133.5,128.9,145.5,
82,121.4,124.5,134.3,130.0,150.0,
83,122.5,125.5,135.1,131.1,154.8,
84,123.7,126.5,135.9,132.2,159.5,
85,125.0,127.7,136.6,133.2,163.8,
86,126.4,129.1,137.4,134.3,167.6,
87,128.1,130.8,138.3,135.5,171.1,
88,130.0,132.7,139.2,136.7,174.4,
89,132.3,135.0,140.2,138.0,177.5,
90,135.2,137.6,141.3,139.5,180.5,
91,139.3,140.1,142.6,141.1,183.7,
92,145.9,142.6,144.4,143.2,187.0,
93,160.2,144.8,147.2,145.9,190.9,
94,181.0,147.0,158.0,150.0,195.8,
95,191.4,149.1,184.2,157.9,202.9,
96,198.0,151.4,189.8,170.9,215.4,
97,203.7,154.0,194.9,181.7,230.9,
98,209.4,157.9,242.8,190.8,244.0,
99,216.7,203.7,254.2,201.4,258.3,
100,337.0,260.0,693.0,320.0,367.0,
,,,,,,
Weighting,Surface Area,
Filename,181206 unt r1 500 det new 2018-12-06 13-13-11,181206 unt r1 500 det new 2018-12-06 13-14-37,181206 unt r1 500 det new 2018-12-06 13-16-09,181206 unt r1 500 det new 2018-12-06 13-18-38,181206 unt r1 500 det new 2018-12-06 13-19-51,Average,Standard Error,
Mean,128.7,119.2,140.4,124.4,151.9,132.9,5.9,
Mode,105.5,116.6,99.9,101.5,116.6,108.1,3.6,
SD,45.0,31.6,69.9,39.3,55.9,48.3,6.7,
D10,85.2,82.5,91.5,84.4,89.0,86.5,1.6,
D50,113.6,116.1,126.6,117.6,136.1,122.0,4.2,
D90,206.2,152.2,246.8,184.1,240.5,206.0,17.6,
Valid Tracks,2681.0,3111.0,3038.0,3389.0,3169.0,,,
Graph Data,
Bin centre (nm),Surface area conc. (nm² / ml),Surface area conc. (nm² / ml),Surface area conc. (nm² / ml),Surface area conc. (nm² / ml),Surface area conc. (nm² / ml),Surface area average,Standard Error,
0.5,0,0,0,0,0,0,0,
1.5,0,0,0,0,0,0,0,
2.5,0,0,0,0,0,0,0,
3.5,0,0,0,0,0,0,0,
4.5,0,0,0,0,0,0,0,
5.5,0,0,0,0,0,0,0,
6.5,0,0,0,0,0,0,0,
7.5,0,0,0,0,0,0,0,
8.5,4,0,0,0,0,0,0,
9.5,101,0,0,0,0,20,20,
10.5,1600,0,0,0,0,320,320,
11.5,17042,0,0,0,0,3408,3408,
12.5,132600,0,0,0,0,26520,26520,
13.5,803897,0,0,0,0,160779,160779,
14.5,3986166,0,0,0,0,797233,797233,
15.5,16768746,0,0,0,19,3353753,3353748,
16.5,61521345,0,0,0,364,12304342,12304251,
17.5,200976694,0,0,0,5222,40196383,40195078,
18.5,593744862,0,0,0,56948,118760362,118746126,
19.5,1604705292,0,0,0,484574,321037973,320916843,
20.5,4001609775,0,0,6,3294673,800980891,800157475,
21.5,9265318225,0,0,184,18276096,1856718901,1852153212,
22.5,20013870204,0,0,4020,84258711,4019626587,3998594194,
23.5,40480568115,68,0,65881,328282274,8161783268,8079946267,
24.5,76899848517,3309,57,833258,1097438348,15599624698,15326528668,
25.5,137576322731,101474,2801,8284475,3192190115,28155380319,27362207073,
26.5,232400841501,2057933,82970,65656501,8184911848,48130710151,46094642818,
27.5,371686105445,28893491,1559827,419641471,18725103326,78172260712,73466609996,
28.5,564424109635,292035115,19560315,2187404988,38659663591,121116554729,111069328887,
29.5,816338522425,2196459903,171079650,9411079028,72803432219,180184114645,159604318425,
30.5,1128281773943,12641711211,1086707106,33870695838,126315067838,260439191187,218075745336,
31.5,1495496773936,57006412574,5201829874,103489117257,203815983689,373002023466,282523078350,
32.5,1908015237966,205476147207,19411678784,272672428350,308527622004,542820622862,344919397277,
33.5,2352103954709,602258458518,58269462314,629350000280,441710259721,816738427108,397138809465,
34.5,2812357798257,1457301472061,144845673242,1291648658805,602564999436,1261743720360,454176121782,
35.5,3273897105150,2951276722074,306319782181,2389163222035,788585333326,1941848432953,591538646285,
36.5,3724184017193,5067057334538,565105362424,4028958254169,996206162934,2876302226251,886660012216,
37.5,4154164476149,7468483451590,930755027003,6252719120090,1221546290235,4005533673013,1308984419074,
38.5,4558669149990,9569831714886,1398110108631,8997549620806,1461070405246,5197046199912,1765814758603,
39.5,4936184832928,10798737461209,1952745909634,12077131982291,1712070618807,6295374160974,2184278961542,
40.5,5288200601307,10875510414416,2580143528248,15198473354556,1972944920282,7183054563762,2547583881228,
41.5,5618345698360,9912600872404,3273878088605,18018404849367,2243305627917,7813307027330,2872283430654,
42.5,5931497381257,8296245225474,4040100490952,20225402543677,2523978612277,8203444850727,3156640595605,
43.5,6232978626478,6472043059422,4898136040260,21616654612967,2816959626841,8407354393194,3365457467580,
44.5,6527910895016,4779121433886,5878317762317,22139808791583,3125387337562,8490109244073,3460763257607,
45.5,6820747634345,3393106443897,7018069661352,21885882615196,3453582032253,8514277677409,3433245813091,
46.5,7114991813438,2353068478024,8356508003313,21043261039364,3807189352494,8535003737327,3309632515346,
47.5,7413091819760,1619108856864,9927222579632,19837301207782,4193461128635,8598037118535,3143227767370,
48.5,7716508479928,1122577474821,11748944545020,18479150546998,4621699646324,8737776138618,2999481909815,
49.5,8025945867182,795990726677,13814738284324,17135989443605,5103885559795,8975309976317,2939449253927,
50.5,8341735548309,585341473256,16082058630587,15922649811100,5655501079222,9317457308495,3000001686514,
51.5,8664356045906,452058389328,18467800668342,14907634142012,6296546471752,9757679143468,3179289432026,
52.5,8995057406468,370623590043,20853007606711,14125519592783,7052725095326,10279386658266,3441210764559,
53.5,9336548300842,325276704026,23099823338738,13589990394804,7956732128803,10861674173443,3734945603615,
54.5,9693695007374,307268689404,25078461524315,13304631149636,9049511623641,11486713598874,4013572557657,
55.5,10074182654243,313081224928,26696521062289,13270735005952,10381228619751,12147149713433,4245041208779,
56.5,10489101594136,343619920895,27920434286656,13492472986667,12011525524746,12851430862620,4417109769418,
57.5,10953444146701,404307102851,28781459173492,13980105627834,14008404884560,13625544187087,4538255633321,
58.5,11486523219749,506034711072,29365187467956,14751848455768,16444864412002,14510891653309,4635359950184,
59.5,12112345436923,666974108609,29790001589090,15834779640790,19392343730834,15559288901249,4748388396116,
60.5,12859977639619,915217629357,30182655649559,17264935472248,22910346248202,16826626527797,4921861999305,
61.5,13763929437501,1292138731471,30657562863118,19086537769493,27032508382623,18366535436841,5193293032783,
62.5,14864532677983,1856275572520,31302570878123,21350168649338,31750976581464,20224904871885,5581090234728,
63.5,16208233820042,2687630190656,32170693954312,24109680695605,37002891278011,22435825987725,6076771250129,
64.5,17847636389826,3892703218045,33275930546008,27417733551366,42664195467305,25019639834510,6644669357737,
65.5,19841054985053,5611329752399,34591892811516,31320094522322,48555703616632,27984015137584,7227837474944,
66.5,22251295901320,8027057232854,36053566085489,35849200334719,54463607815548,31328945473986,7756768215414,
67.5,25143397069124,11382734123203,37563884472756,41017853939788,60171837455510,35055941412076,8158804116233,
68.5,28581178024603,16001510067918,39006879156797,46814173607502,65498878216509,39180523814666,8368307324355,
69.5,32622690955555,22310179056473,40267413637360,53198873151665,70329304597012,43745692279613,8340719034799,
70.5,37315009570379,30856483371793,41254481289837,60105572583890,74631825451884,48832674453557,8080542946756,
71.5,42689166639489,42304619891150,41922335525522,67444211063282,78460379384364,54564142500762,7707309949954,
72.5,48756317247424,57384985606958,42283280206923,75106988128946,81940334330655,61094381104181,7585353891566,
73.5,55506207134742,76769797481570,42408563565958,82975853046662,85245619619854,68581208169757,8390245475105,
74.5,62908663606957,100855270978574,42418312247058,90930542357235,88573467748680,77137251387701,10703840009605,
75.5,70918131643379,129465342104640,42465369883925,98856485351430,92121844374667,86765434671608,14511718505573,
76.5,79480437849955,161553971796300,42719323276179,106652345262572,96072000107783,97295615658558,19383155326188,
77.5,88540264475098,195049108174889,43355702714077,114237285519752,100576226896243,108351717556012,24727020972904,
78.5,98047512617107,226996904656265,44552620018346,121558080948132,105749559586495,119380935565269,29854767557931,
79.5,107960939869213,254076505214655,46494541680531,128595935060226,111663897650638,129758363895053,34052718683360,
80.5,118248095926849,273373438427555,49381371653656,135372471005628,118343522532998,138943779909337,36713889911478,
81.5,128881437520256,283127213124624,53440540410490,141954056179714,125761835194239,146633016485865,37475405766280,
82.5,139831340623362,283140448720389,58939864528734,148453572631054,133839962954542,152841037891616,36293876718008,
83.5,151057366729163,274694849340330,66199009231623,155028996609872,142448403618770,157885725105952,33424484769958,
84.5,162499501590137,260060343714928,75597113604200,161878585697879,151412911681578,162289691257744,29319976862393,
85.5,174071162035651,241846666562441,87573438915635,169232877496093,160525334576910,166649895917346,24501936253735,
86.5,185655578496734,222449308909723,102616919179704,177343871823454,169559175441428,171524970770209,19466645607822,
87.5,197106724809451,203726631641654,121239587847775,186471595602081,178288541109138,177366616202020,14694414260356,
88.5,208255304057586,186912380912121,143928600190783,196867789064933,186508170350412,184494448915167,10893042126631,
89.5,218919466178324,172688729615007,171072736559000,208755905456385,194051748952046,193097717352152,9524910243243,
90.5,228919049608556,161330223259220,202862698124044,222306288745965,200805885107991,203244828969155,11801342078814,
91.5,238091385901782,152852644121915,239170812631890,237605633265388,206717905712502,214887676326695,16672250578231,
92.5,246306279899353,147133269431765,279424861649833,254620957279925,211796805826502,227856434817476,22902161694225,
93.5,253477820255043,143993724583199,322501230920010,273160529096807,216107899711595,241848240913331,29882003643793,
94.5,259571207112099,143249890604768,366671360970369,292837359797230,219762667357727,256418497168439,37177110217421,
95.5,264603683858398,144737858255845,409637912302326,313044403176735,222905777639741,270985927046609,44319463612637,
96.5,268639699209369,148324713511023,448688312636291,332953218274674,225701274144983,284861443555268,50772734372892,
97.5,271781347549743,153910911944582,480970812652962,351547786376463,228319542198283,297306080144407,55967725216092,
98.5,274155741098653,161428690953153,503864332351065,367700770264833,230926111747875,307615129283116,59369708091243,
99.5,275901172837267,170838967201325,515377381013277,380290241395270,233672763781453,315216105245719,60555312710709,
100.5,277153770518932,182127597016983,514487269062977,388342431151756,236690922747880,319760398099706,59279296518941,
101.5,278035939676316,195300713854713,501332073653962,391174415564120,240086996005356,321186027750893,55514442980567,
102.5,278647395668771,210378062591747,477199489836006,388504984170921,243939171349846,319733820723458,49455290366646,
103.5,279059118263831,227382812608925,444310711425051,380506071911917,248295178635590,315910778569063,41488678972779,
104.5,279310204278225,246326257356268,405454370478112,367781025718783,253170620384805,310408495643239,32152089266630,
105.5,279407368120302,267186120668511,363563322847121,351275108096368,258547637596364,303995911465733,22145769000882,
106.5,279326729625069,289877935342661,321332247520758,332140872416887,264373865279778,297410330037031,12754666376361,
107.5,279017495187511,314220205654562,280948101511011,311590147093746,270561819007922,291267553690950,9014195777144,
108.5,278407140793370,339895869680994,243962671556594,290762975006389,276989015136607,286003534434791,15545798433853,
109.5,277407712591111,366414898767504,211295141774701,270634129069507,283499241446592,281850224729883,24776460398934,
110.5,275922855848192,393085440068398,183326114233233,251964692647643,289905440947034,278840908748900,33932402512347,
111.5,273855165444822,419003096631395,160036828733789,235294614522363,295994631008627,276836867268199,42399973463131,
112.5,271113430711118,443068736091995,141154314876223,220965084862662,301535141026414,275567341513682,49899473584336,
113.5,267619340094200,464043415844478,126277233854203,209157492165373,306286215050150,274676739401681,56224500437041,
114.5,263313231761309,480643681802091,114971376495693,199937310977013,310009709884439,273775062184109,61191359465188,
115.5,258158534001507,491671677587162,106834261213343,193294637958317,312483263545146,272488474861095,64637136766265,
116.5,252144634790163,496163789937717,101534032999487,189176641860132,313513971697846,270506614257069,66435778631354,
117.5,245288044907557,493532156374039,98829723746119,187510004677785,312951358682275,267622257677555,66519816362758,
118.5,237631858588008,483669204633588,98579323114510,188213234489336,310698328383080,263758389841704,64899119605018,
119.5,229243651748701,466989448740005,100740295199693,191199669784805,306718870874216,258978387269484,61670559544710,
120.5,220212073265395,444395266564793,105364983969553,196372394633588,301041590509594,253477261788584,57016153577484,
121.5,210642466710561,417171066551192,112591198626707,203612482149083,293758575301068,247555157867722,51192327585697,
122.5,200651901887201,386827349498083,122626346225081,212762243213703,285019673987038,241577502962221,44519288993015,
123.5,190363997394756,354926862844950,135721936002083,223605623840889,275022791824471,235928242381430,37388705952111,
124.5,179903882853929,322926077229362,152134396963186,235848575004474,264001264001076,230962839210405,30326214242108,
125.5,169393591319925,292057216037088,172068417808894,249102973033087,252209643433124,226966368326423,24178999446844,
126.5,158948099262234,263262879461970,195601097063779,262878221170438,239909311812016,224119921754087,20425929059404,
127.5,148672153258345,237181899866525,222589681127595,276584655366829,227355196023516,222476717128562,20754321652393,
128.5,138657947502828,214175357167230,252572659590674,289551974106626,214784590210151,221948505715502,25057063225945,
129.5,128983650340387,194377314548293,284682488084275,301063946268153,202408713021728,222303222452567,31605865574034,
130.5,119712724875124,177755263886498,317595729769642,310407765369622,190407241374064,223175745054990,38965337397160,
131.5,110893949808943,164168698172167,349549152909405,316933130001467,178925717292433,224094129636883,46262061333253,
132.5,102562021916019,153418668360163,378444370188973,320113255105184,168075463882456,224522755890559,52889467551923,
133.5,94738609728202,145285170226767,402046982425746,319598445631888,157935487433885,223920939089298,58356152532031,
134.5,87433727145835,139552024118999,418261018553625,315253238282278,148555781702960,221811157960740,62255192259464,
135.5,80647303479926,136020458870990,425432752136517,307170563482309,139961469671696,217846509528288,64286872250452,
136.5,74370840452046,134513155400973,422619842611184,295660397689184,132157292609828,211864305752643,64296400655718,
137.5,68589064590449,134870441088780,409761213327869,281214970970469,125132060505293,203913550096572,62303675857885,
138.5,63281503154260,136940036469154,387703267652817,264456604814977,118862790154827,194248840449207,58512197280847,
139.5,58423931427617,140561552843963,358073667422735,246076736457367,113318361720884,183290849974513,53293897450669,
140.5,53989657575449,145547047645031,323032870175322,226775197085823,108462612042674,171561476904860,47155852156734,
141.5,49950627296556,151659490221346,284962335234842,207207492756415,104256849582839,159607359018400,40700791834563,
142.5,46278343704055,158591970623464,246157716320031,187945282312323,100661821745870,147927026941148,34591129317020,
143.5,42944608024043,165951711321241,208584538415111,169452247634031,97639193008690,136914459680623,29505380361944,
144.5,39922093934363,173254001524040,173729394063584,152074833183478,95152605593245,126826585659742,26027374126411,
145.5,37184772973905,179931442103365,142551754311621,136045372900534,93168397203703,117776347898626,24404289540263,
146.5,34708210868299,185362681490134,115519113362024,121494098022380,91656046183027,109748029985173,24338390837198,
147.5,32469755317764,188921692992100,92696201900098,108466347077320,90588406183826,102628480694222,25146032962779,
148.5,30448635244038,190043759841785,73857519862557,96941742596202,89941782232025,96246687955322,26142670311285,
149.5,28625990113033,188298740060469,58598339798407,86852875689995,89695889364166,90414367005214,26855738702486,
150.5,26984846081910,183457703631657,46428463372666,78101902122087,89833724761578,84961327993980,27035515621249,
151.5,25510053625674,175537688933636,36841913760688,70574230238157,90341375009202,79761052313471,26603315924144,
152.5,24188199166426,164812398365430,29362429858587,64149082519524,91207772014997,74743976384993,25603711016096,
153.5,23007501175218,151783868455467,23568536888550,58707115777774,92424404304310,69898285320264,24169307256402,
154.5,21957699311676,137119482184316,19103486872121,54135510359522,93984984836814,65260232712890,22492417780432,
155.5,21029943440199,121567064717559,15675270572399,50331027054162,95885072122152,60897675581294,20797895009872,
156.5,20216687821974,105865402210259,13050976509248,47201526644804,98121638196210,56891246276499,19312297021481,
157.5,19511594425074,90667023761001,11048591489864,44666390509557,100692574949912,53317235027082,18225979020518,
158.5,18909448110680,76485144805658,9528242656370,42656200989082,103596129421688,50235033196695,17652547584587,
159.5,18406085429962,63669444186604,8384022326327,41111957018458,106830259074645,47680353607199,17604957536955,
160.5,17998337890866,52408407639578,7536939298551,39984025061208,110391899933306,45663921964702,18009041891684,
161.5,17683989812938,42751234143798,6929166906675,39230962895733,114276143952682,44174299542365,18747888810037,
162.5,17461750264230,34640484973538,6519551380232,38818305586686,118475327344297,43183083909797,19706281777454,
163.5,17331238046292,27947362633382,6280248584572,38717368112995,122978038964946,42650851268437,20794260631617,
164.5,17292978235746,22503722390915,6194328901732,38904095668237,127768067374641,42532638514254,21950985551616,
165.5,17348408374225,18127559747576,6254197684310,39357978309522,132823316698531,42782292162833,23138876362171,
166.5,17499891990598,14640999657717,6460701905815,40061039182994,138114734634862,43355473474397,24335598556959,
167.5,17750736708528,11881368539088,6822819459638,40996902956289,143605310135773,44211427559863,25527226596547,
168.5,18105213709499,9706731126849,7357847684323,42149951551539,149249212323735,45313791279189,26703374983103,
169.5,18568574764805,7997488448863,8092015945428,43504576223961,154991154513638,46630761979339,27854083029580,
170.5,19147062408034,6655486085273,9061437822688,45044537128135,160766075792021,48134919847230,28968003086561,
171.5,19847908096189,5601770865532,10313285671501,46752442647289,166499235187722,49802928493646,30031492580985,
172.5,20679312423578,4773794366641,11907007890886,48609360118278,172106807725054,51615256504888,31028333461508,
173.5,21650400653038,4122566079071,13915312163759,50594566709607,177497055591864,53555980239468,31939921054529,
174.5,22771146080666,3610034998590,16424505450720,52685444060486,182572120028608,55612650123814,32745856672594,
175.5,24052253148626,3206825440628,19533621903824,54857513263156,187230440329747,57776130817196,33424942095741,
176.5,25504991884253,2890358260362,23351607016377,57084598659430,191369757144660,60040262593016,33956609095034,
177.5,27140975313534,2643336411316,27991706536731,59339100807642,194890601518870,62401144117618,34322818147917,
178.5,28971872128401,2452549479954,33562204629381,61592352052158,197700114080241,64855818474027,34510413603823,
179.5,31009048235953,2307944405261,40152862635538,63815023506461,199715987079677,67400173172578,34513805976434,
180.5,33263133026284,2201911342682,47816927355816,65977550764018,200870282925259,70025961082812,34337643056470,
181.5,35743509369996,2128739666599,56549473898922,68050547673916,201112863185401,72717026758967,33998826352482,
182.5,38457730543425,2084206551803,66264105037121,70005182938657,200414166958883,75445078405978,33526882683564,
183.5,41410872441565,2065267899901,76771485208020,71813502510007,198767109375617,78165647487022,32961483056654,
184.5,44604835431733,2069827873298,87764501994504,73448690778823,196187928652469,80815156946165,32346134936467,
185.5,48037616759608,2096568728338,98815524083065,74885274150743,192715888661098,83310174476570,31718140073680,
186.5,51702581149796,2144827007207,109390721038314,76099280487125,188411835180492,85549848972587,31096883975972,
187.5,55587763634508,2214505571276,118884342317436,77068375883722,183355697524788,87422136986346,30474650571351,
188.5,59675244091754,2306013589250,126672232309285,77772005395022,177643112081228,88813721493308,29814829665717,
189.5,63940636824381,2420228582042,132179266047187,78191565924789,171381410590360,89622621593752,29060332317179,
190.5,68352740118580,2558476102636,134950964777545,78310637249601,164685256551006,89771614959873,28150915744667,
191.5,72873389517495,2722523700184,134716714757418,78115291017518,157672224430617,89220028684646,27044405822002,
192.5,77457554120061,2914586562541,131431984571203,77594487881094,150458598983552,87971442423690,25735534986199,
193.5,82053707373230,3137342708773,125290197564378,76740560330490,143155630197868,86075487634948,24267249141488,
194.5,86604492657343,3393955850258,116700888140636,75549764238315,135866420220890,83623104221488,22731352356907,
195.5,91047689863540,3688104075624,106237895698254,74022866929152,128683550498377,80736021412989,21256869069596,
196.5,95317472843605,4024012347142,94567596170454,72165725284656,121687488740066,77552459077184,19985570829040,
197.5,99345930064566,4406486416026,82370768394922,69989795842171,114945753472986,74211746838134,19037010464570,
198.5,103064803237280,4840945153432,70271773496333,67512511858904,108512764103760,70840559569942,18472879305433,
199.5,106407382431238,5333447427217,58785587632700,64757461651108,102430269475464,67542829723545,18278459617320,
200.5,109310482579065,5890708500311,48288122832856,61754309396470,96728228449116,64394370351564,18373887854905,
201.5,111716416517285,6520099454270,39009851008975,58538414522097,91426010753948,61442158451315,18647526824567,
202.5,113574874780456,7229621332887,31048453212100,55150128210395,86533792638512,58707374034870,18989972528356,
203.5,114844622882848,8027843552369,24393855982582,51633773703500,82054036436254,56190826511511,19314062815753,
204.5,115494932993122,8923793679184,18958658887667,48036348071437,77982962703349,53879339266952,19560242325121,
205.5,115506678482554,9926783033271,14608112486684,44406013185727,74311945076818,51751906453011,19693388264124,
206.5,114873036119795,11046149930498,11185738116568,40790468724470,71028779050870,49784834388440,19696768402046,
207.5,113599760614530,12290900062646,8532700805245,37235316375318,68118794791398,47955494529828,19566259901245,
208.5,111705018403695,13669222029590,6500688773222,33782529293022,65565799925329,46244651684972,19305973272476,
209.5,109218790479765,15187856117730,4959118354855,30469133186379,63352850552413,44637549738228,18925387102058,
210.5,106181876086836,16851297036054,3797986048219,27326185928558,61462857598551,43124040539644,18437693264611,
211.5,102644548769439,18660817722527,2927764782198,24378113891732,59879041419033,41698057316986,17858966144352,
212.5,98664932278515,20613312971854,2277559048342,21642429249406,58585250798784,40356696869380,17207812545985,
213.5,94307175278754,22699980040166,1792441210178,19129817881606,57566163770785,39099115636298,16505232767427,
214.5,89639510103203,24904879910552,1430590994927,16844556706003,56807387558217,37925385054580,15774481956021,
215.5,84732281827166,27203458289156,1160606979966,14785195774778,56295473947617,36835403363737,15040748703654,
216.5,79656029945065,29561149170981,959172150724,12945426430639,56017864940611,35827928527604,14330470339827,
217.5,74479696550665,31932233498233,809132854406,11315052693528,55962781936850,34899779506736,13670109293483,
218.5,69269023028903,34259175705458,697979120014,9880987863552,56119070202336,34045247184053,13084275923157,
219.5,64085182941449,36472702970756,616679416548,8628210001232,56476009130630,33255756892123,12593267667574,
220.5,58983683169911,38492913099101,558811276570,7540625838811,57023097885342,32519826253947,12210427391647,
221.5,54013549593474,40231681428770,519930873833,6601810111014,57749825445739,31823359490566,11940094739600,
222.5,49216798628373,41596568217760,497132956663,5795603971870,58645433833090,31150307521551,11777059347161,
223.5,44628182679470,42496291772329,488763537636,5106570429795,59698683307953,30483698345437,11708071830252,
224.5,40275186554601,42847623769050,494259397772,4520315653650,60897628497227,29807002774460,11715206240664,
225.5,36178243543012,42583291562346,514100037913,4023692313582,62229414615488,29105748414468,11780139036487,
226.5,32351134295367,41660168516365,549869259317,3604905070828,63680103056510,28369236039678,11888126399256,
227.5,28801528787907,40066751790223,604435613338,3253539500221,65234535507061,27592158239750,12030652855134,
228.5,25531631264942,37828741171304,682274319220,2960534841624,66876245257909,26775885371000,12206146220738,
229.5,22538889758286,35011522601214,789968785720,2718118762157,68587423448820,25929184671239,12418619193474,
230.5,19816735134501,31718590608659,936948327057,2519719404511,70348946519292,25068187998804,12674586518488,
231.5,17355319143800,28085437115806,1136540276804,2359866892801,72140469123439,24215526510530,12979114454693,
232.5,15142226173491,24269145803705,1407438573716,2234093506695,73940584242984,23398697660118,13332226456807,
233.5,13163138919647,20434741217824,1775713904391,2138839117865,75727049280841,22647896488114,13726843380037,
234.5,11402443625792,16740068622676,2277505658578,2071366297692,77477073697244,21993691580396,14148865344111,
235.5,9843765612993,13321423896988,2962530170831,2029687755690,79167660446025,21465013576506,14579164404699,
236.5,8470430340789,10282155206660,3898491117721,2012507403691,80775990316417,21087914877055,14996631567097,
237.5,7265849067060,7685967253389,5176353778442,2019175278024,82279835519187,20885436179221,15381323859817,
238.5,6213831260570,5555762233143,6916201892106,2049655690865,83657986706086,20878687556554,15717146527414,
239.5,5298828262598,3877765644725,9272986410083,2104507218869,84890676273398,21088952761935,15994122592576,
240.5,4506114337191,2609693077845,12440864081463,2184872368726,85959980407748,21540304854595,16210889698437,
241.5,3821912267352,1691073494979,16654018912141,2292473892578,86850182953925,22261932304195,16378438043608,
242.5,3233471139233,1053699317892,22180961345868,2429613679792,87548085801406,23289166256838,16526047152174,
243.5,2729104008231,630509276889,29308556907164,2599168869685,88043252999966,24662118412387,16709438520358,
244.5,2298192859927,361869593901,38311884467215,2804578291001,88328179055711,26420940853551,17018541988384,
245.5,1931167758150,198971994535,49407067418906,3049810572397,88398375598897,28597078668577,17577595001689,
246.5,1619466395080,104697120548,62687088495037,3339303396806,88252374589303,31200585999355,18526406061602,
247.5,1355479494395,52666722319,78045645972048,3677861608696,87891650164187,34204660792329,19977033924788,
248.5,1132486724246,25303834915,95100980902212,4070500575132,87320464878619,37529947383025,21959539548582,
249.5,944586996033,11601390200,113138815908708,4522220839947,86545649220490,41032574871076,24385982573990,
250.5,786626288477,5071882786,131098358530845,5037701321514,85576325731868,44500816751098,27050389016538,
251.5,654125465135,2112825137,147624265505183,5620901800662,84423590736967,47664999266617,29658496324895,
252.5,543209959201,838168858,161197665662388,6274571925409,83100167525309,50223290648233,31873261498207,
253.5,450542687040,316483477,170340401412001,6999673947212,81620044893296,51882195884605,33367702390727,
254.5,373261121117,113694666,173862236398301,7794740028168,79998114289337,52405693106318,33879853513176,
255.5,308919099780,38846961,171098718674725,8655201702070,78249817561499,51662539177007,33262383902073,
256.5,255433669073,12621207,162077441982098,9572747537449,76390815607945,49659290283554,31516766246834,
257.5,211037032656,3898623,147560023542251,10534782823594,74436686248922,46548506709209,28802768624729,
258.5,174233521231,1144902,128936789280152,11524078809543,72402657519446,42607552055055,25419144099340,
259.5,143761374351,319663,107992631638114,12518704664614,70303380462457,38191695691840,21758543525816,
260.5,118559046742,84868,86600966414154,13492328907997,68152743505011,33672919591754,18244524188877,
261.5,97735701205,21430,66423131296738,14414955520455,65963728705905,29379910249147,15256393315155,
262.5,80545523882,5148,48684898638842,15254122242266,63748308637836,25553575009595,13041922718234,
263.5,66365489808,1177,34073018300805,15976536544282,61517381438566,22326660354927,11636610559979,
264.5,54676212190,256,22755333249744,16550063733384,59280740643975,19728162767910,10862589402824,
265.5,45045524028,53,14493642758987,16945920135215,57047075787026,17706336841062,10449949648105,
266.5,37114462134,11,8800526643262,17140872932444,54823999383675,16160502684305,10176251384823,
267.5,30585349020,2,5092602981217,17119217871274,52618095793476,14972100398998,9916774209023,
268.5,25211695413,0,2807898335793,16874305368651,50434987494448,14028480578861,9623730402437,
269.5,20789673977,0,1474991474971,16409418739541,48279414506619,13236922879022,9290495907129,
270.5,17150942135,0,738184546911,15737873447365,46155322996148,12529706386512,8926287026091,
271.5,14156617875,0,352007372584,14882295202366,44065959451909,11862883728947,8543346974914,
272.5,11692236793,0,159969099364,13873133966248,42013967221550,11211752504791,8152134822906,
273.5,9663540931,0,69301880078,12746564389797,40001482595986,10565402481358,7760347162947,
274.5,7992970212,0,28631576425,11541995503956,38030228026491,9921769615417,7373293789440,
275.5,6616745380,0,11286054070,10299452066320,36101600429933,9283791059140,6994499822991,
276.5,5482447405,0,4246961527,9057091532871,34216752884628,8656714765286,6626173784541,
277.5,4547012428,0,1526626828,7849085964626,32376668336820,8046365588140,6269516848165,
278.5,3775073574,0,524590102,6704035408648,30582224228734,7458111860211,5924944647278,
279.5,3137591677,0,172460012,5644000758111,28834247228245,6896311607609,5592284858200,
280.5,2610726068,0,54289959,4684163528591,27133557494965,6364077207917,5270976871380,
281.5,2174904458,0,16380504,3833049715471,25481002159083,5863248631903,4960268759278,
282.5,1814057644,0,4741947,3093203702304,23877477929843,5394500086348,4659392175042,
283.5,1514990406,0,1318510,2462170254763,22323942987871,4957525910310,4367696185791,
284.5,1266864805,0,352543,1933637595273,20821418555799,4551264673684,4084729954238,
285.5,1060776079,0,90756,1498608463163,19370980781523,4174130022304,3810275040425,
286.5,889404766,0,22523,1146492854386,17973743807033,3824225217742,3544336471873,
287.5,746731476,0,5396,866049154407,16630835124444,3499526203145,3287105872948,
288.5,627803126,0,1250,646133674212,15343364534516,3198025202621,3038910153124,
289.5,528541403,0,280,476247731856,14112388209500,2917832896608,2800156862521,
290.5,445585852,0,61,346893778379,12938869511665,2657241775191,2571283827904,
291.5,376165332,0,13,249766759893,11823638321045,2414756249257,2352717237644,
292.5,317992728,0,3,177814398172,10767350670235,2189096612228,2144839605061,
293.5,269178680,0,0,125201675762,9770450463608,1979184263610,1947967223124,
294.5,228160894,0,0,87212221896,8833134968409,1784115070240,1762335757944,
295.5,193646201,0,0,60114202555,7955325605190,1603126690789,1588092303769,
296.5,164563042,0,0,41012161543,7136645338380,1435564412593,1425292299789,
297.5,140022498,0,0,27700109545,6376403683300,1280848763068,1273899985847,
298.5,119286297,0,0,18525698030,5673590014914,1138446999848,1133791405324,
299.5,101740544,0,0,12270890132,5026875502857,1007849626707,1004759263606,
300.5,86874134,0,0,8051240708,4434623624451,888552347859,886519180451,
301.5,74260997,0,0,5233643255,3894908842738,780043349398,778717026752,
302.5,63545484,0,0,3371021450,3405542699072,681795453201,680937120555,
303.5,54430336,0,0,2151734256,2964106277698,593262488458,592711091399,
304.5,46666758,0,0,1361228786,2567987767814,513879132672,513527224974,
305.5,40046235,0,0,853545516,2214423687735,443063455897,442840087909,
306.5,34393761,0,0,530524124,1900542252127,380221434003,380080217874,
307.5,29562256,0,0,326880167,1623407357679,324752760021,324663655264,
308.5,25427930,0,0,199660224,1380061731112,276057363853,276001094337,
309.5,21886447,0,0,120898631,1167567917314,233542140478,233506445279,
310.5,18849747,0,0,72573557,983045972774,196627479216,196604623839,
311.5,16243398,0,0,43187333,823706955210,164753277188,164738419695,
312.5,14004401,0,0,25476681,686881548894,137384205995,137374335808,
313.5,12079356,0,0,14897712,570043420383,114014079490,114007335264,
314.5,10422938,0,0,8635014,470827146551,94169240901,94164476437,
315.5,8996625,0,0,4960722,387040783301,77410948130,77407458811,
316.5,7767628,0,0,2824440,316673339229,63336786259,63334138258,
317.5,6708005,0,0,1593636,257897577050,51581175738,51579100343,
318.5,5793911,0,0,890995,209068683280,41815073637,41813402425,
319.5,5004974,0,0,493569,168719423002,33744984309,33743609686,
320.5,4323764,0,0,270872,135552433675,27111405662,27110257016,
321.5,3735353,0,0,147256,108430314030,21686839328,21685868687,
322.5,3226942,0,0,79293,86364136840,17273488615,17272662067,
323.5,2787542,0,0,42286,68500964127,13700758791,13700051345,
324.5,2407710,0,0,22331,54110876978,10822661404,10822053904,
325.5,2079325,0,0,11677,42573955842,8515209369,8514686628,
326.5,1795392,0,0,6045,33367566865,6673873661,6673423310,
327.5,1549887,0,0,3098,26054230263,5211156650,5210768412,
328.5,1337610,0,0,1572,20270271751,4054322186,4053987399,
329.5,1154075,0,0,789,15715390434,3143309060,3143020352,
330.5,995409,0,0,392,12143217941,2428842748,2428593806,
331.5,858263,0,0,193,9352894872,1870750665,1870536059,
332.5,739740,0,0,94,7181651868,1436478340,1436293389,
333.5,637335,0,0,45,5498353292,1099798134,1099638796,
334.5,548882,0,0,22,4197940769,839697934,839560715,
335.5,472501,0,0,10,3196700578,639434618,639316497,
336.5,406568,0,0,5,2428271730,485735660,485634024,
337.5,349674,0,0,2,1840309447,368131825,368044412,
338.5,300600,0,0,0,1391720323,278404185,278329041,
339.5,258288,0,0,0,1050389718,210129601,210065035,
340.5,221823,0,0,0,791328008,158309966,158254516,
341.5,190411,0,0,0,595169399,119071962,119024365,
342.5,163365,0,0,0,446964518,89425577,89384741,
343.5,140089,0,0,0,335215560,67071130,67036113,
344.5,120069,0,0,0,251109940,50246002,50215990,
345.5,102857,0,0,0,187915119,37603595,37577886,
346.5,88068,0,0,0,140503275,28118269,28096257,
347.5,75368,0,0,0,104979886,21011051,20992214,
348.5,64466,0,0,0,78394890,15691871,15675760,
349.5,55114,0,0,0,58519068,11714836,11701063,
350.5,47096,0,0,0,43671667,8743753,8731983,
351.5,40225,0,0,0,32588042,6525653,6515602,
352.5,34340,0,0,0,24318387,4870545,4861965,
353.5,29303,0,0,0,18150541,3635969,3628648,
354.5,24993,0,0,0,13551310,2715261,2709017,
355.5,21307,0,0,0,10122007,2028663,2023340,
356.5,18158,0,0,0,7564854,1516602,1512067,
357.5,15467,0,0,0,5657647,1134623,1130760,
358.5,13170,0,0,0,4234708,849576,846287,
359.5,11210,0,0,0,3172577,636757,633959,
360.5,9538,0,0,0,2379296,477767,475386,
361.5,8112,0,0,0,1786392,358901,356876,
362.5,6897,0,0,0,1342886,269957,268236,
363.5,5863,0,0,0,1010825,203337,201875,
364.5,4982,0,0,0,761946,153385,152143,
365.5,4232,0,0,0,575201,115887,114832,
366.5,3594,0,0,0,434906,87700,86804,
367.5,3051,0,0,0,329369,66484,65724,
368.5,2590,0,0,0,249867,50491,49846,
369.5,2198,0,0,0,189890,38418,37871,
370.5,1865,0,0,0,144573,29288,28824,
371.5,1582,0,0,0,110277,22372,21978,
372.5,1342,0,0,0,84278,17124,16791,
373.5,1138,0,0,0,64536,13135,12852,
374.5,965,0,0,0,49517,10096,9857,
375.5,818,0,0,0,38070,7778,7575,
376.5,693,0,0,0,29330,6005,5833,
377.5,588,0,0,0,22644,4646,4501,
378.5,498,0,0,0,17519,3603,3480,
379.5,422,0,0,0,13583,2801,2697,
380.5,358,0,0,0,10553,2182,2094,
381.5,303,0,0,0,8217,1704,1629,
382.5,257,0,0,0,6412,1334,1271,
383.5,218,0,0,0,5015,1047,993,
384.5,185,0,0,0,3930,823,778,
385.5,157,0,0,0,3087,649,610,
386.5,133,0,0,0,2430,513,480,
387.5,113,0,0,0,1917,406,378,
388.5,95,0,0,0,1516,322,299,
389.5,81,0,0,0,1201,256,237,
390.5,69,0,0,0,953,204,188,
391.5,58,0,0,0,759,163,149,
392.5,49,0,0,0,605,131,119,
393.5,42,0,0,0,483,105,95,
394.5,36,0,0,0,387,85,76,
395.5,30,0,0,0,311,68,61,
396.5,26,0,0,0,250,55,49,
397.5,22,0,0,0,201,45,39,
398.5,18,0,0,0,163,36,32,
399.5,16,0,0,0,132,29,26,
400.5,13,0,0,0,107,24,21,
401.5,11,0,0,0,87,20,17,
402.5,10,0,0,0,71,16,14,
403.5,8,0,0,0,58,13,11,
404.5,7,0,0,0,47,11,9,
405.5,6,0,0,0,39,9,7,
406.5,5,0,0,0,32,7,6,
407.5,4,0,0,0,26,6,5,
408.5,4,0,0,0,21,5,4,
409.5,3,0,0,0,18,4,3,
410.5,3,0,0,0,15,3,3,
411.5,2,0,0,0,12,3,2,
412.5,2,0,0,0,10,2,2,
413.5,2,0,0,0,8,2,2,
414.5,1,0,0,0,7,2,1,
415.5,1,0,0,0,6,1,1,
416.5,1,0,0,0,5,1,0,
417.5,0,0,0,0,4,0,0,
418.5,0,0,0,0,3,0,0,
419.5,0,0,0,0,3,0,0,
420.5,0,0,0,0,2,0,0,
421.5,0,0,0,0,2,0,0,
422.5,0,0,0,0,2,0,0,
423.5,0,0,0,0,1,0,0,
424.5,0,0,0,0,1,0,0,
425.5,0,0,0,0,1,0,0,
426.5,0,0,0,0,0,0,0,
427.5,0,0,0,0,0,0,0,
428.5,0,0,0,0,0,0,0,
429.5,0,0,0,0,0,0,0,
430.5,0,0,0,0,0,0,0,
431.5,0,0,0,0,0,0,0,
432.5,0,0,0,0,0,0,0,
433.5,0,0,0,0,0,0,0,
434.5,0,0,0,0,0,0,0,
435.5,0,0,0,0,0,0,0,
436.5,0,0,0,0,0,0,0,
437.5,0,0,0,0,0,0,0,
438.5,0,0,0,0,0,0,0,
439.5,0,0,0,0,0,0,0,
440.5,0,0,0,0,0,0,0,
441.5,0,0,0,0,0,0,0,
442.5,0,0,0,0,0,0,0,
443.5,0,0,0,0,0,0,0,
444.5,0,0,0,0,0,0,0,
445.5,0,0,0,0,0,0,0,
446.5,0,0,0,0,0,0,0,
447.5,0,0,0,0,0,0,0,
448.5,0,0,0,0,0,0,0,
449.5,0,0,0,0,0,0,0,
450.5,0,0,0,0,0,0,0,
451.5,0,0,0,0,0,0,0,
452.5,0,0,0,0,0,0,0,
453.5,0,0,0,0,0,0,0,
454.5,0,0,0,0,0,0,0,
455.5,0,0,0,0,0,0,0,
456.5,0,0,0,0,0,0,0,
457.5,0,0,0,0,0,0,0,
458.5,0,0,0,0,0,0,0,
459.5,0,0,0,0,0,0,0,
460.5,0,0,0,0,0,0,0,
461.5,0,0,0,0,0,0,0,
462.5,0,0,0,0,0,0,0,
463.5,0,0,0,0,0,0,0,
464.5,0,0,0,0,0,0,0,
465.5,0,0,0,0,0,0,0,
466.5,0,0,0,0,0,0,0,
467.5,0,0,0,0,0,0,0,
468.5,0,0,0,0,0,0,0,
469.5,0,0,0,0,0,0,0,
470.5,0,0,0,0,0,0,0,
471.5,0,0,0,0,0,0,0,
472.5,0,0,0,0,0,0,0,
473.5,0,0,0,0,0,0,0,
474.5,0,0,0,0,0,0,0,
475.5,0,0,0,0,0,0,0,
476.5,0,0,0,0,0,0,0,
477.5,0,0,0,0,0,0,0,
478.5,0,0,0,0,0,0,0,
479.5,0,0,0,0,0,0,0,
480.5,0,0,0,0,0,0,0,
481.5,0,0,0,0,0,0,0,
482.5,0,0,0,0,0,0,0,
483.5,0,0,0,0,0,0,0,
484.5,0,0,0,0,0,0,0,
485.5,0,0,0,0,0,0,0,
486.5,0,0,0,0,0,0,0,
487.5,0,0,0,0,0,0,0,
488.5,0,0,0,0,0,0,0,
489.5,0,0,0,0,0,0,0,
490.5,0,0,0,0,0,0,0,
491.5,0,0,0,0,0,0,0,
492.5,0,0,0,0,0,0,0,
493.5,0,0,0,0,0,0,0,
494.5,0,0,0,0,0,0,0,
495.5,0,0,0,0,0,0,0,
496.5,0,0,0,0,0,0,0,
497.5,0,0,0,0,0,0,0,
498.5,0,0,0,0,0,0,0,
499.5,0,0,0,0,0,0,0,
500.5,0,0,0,0,0,0,0,
501.5,0,0,0,0,0,0,0,
502.5,0,0,1,0,0,0,0,
503.5,0,0,2,0,0,0,0,
504.5,0,0,3,0,0,0,0,
505.5,0,0,6,0,0,1,1,
506.5,0,0,10,0,0,2,2,
507.5,0,0,18,0,0,4,4,
508.5,0,0,31,0,0,6,6,
509.5,0,0,52,0,0,10,10,
510.5,0,0,89,0,0,18,18,
511.5,0,0,149,0,0,30,30,
512.5,0,0,251,0,0,50,50,
513.5,0,0,419,0,0,84,84,
514.5,0,0,695,0,0,139,139,
515.5,0,0,1148,0,0,230,230,
516.5,0,0,1885,0,0,377,377,
517.5,0,0,3078,0,0,616,616,
518.5,0,0,4996,0,0,999,999,
519.5,0,0,8066,0,0,1613,1613,
520.5,0,0,12947,0,0,2589,2589,
521.5,0,0,20666,0,0,4133,4133,
522.5,0,0,32801,0,0,6560,6560,
523.5,0,0,51768,0,0,10354,10354,
524.5,0,0,81242,0,0,16248,16248,
525.5,0,0,126775,0,0,25355,25355,
526.5,0,0,196709,0,0,39342,39342,
527.5,0,0,303497,0,0,60699,60699,
528.5,0,0,465610,0,0,93122,93122,
529.5,0,0,710275,0,0,142055,142055,
530.5,0,0,1077378,0,0,215476,215476,
531.5,0,0,1624979,0,0,324996,324996,
532.5,0,0,2437054,0,0,487411,487411,
533.5,0,0,3634307,0,0,726861,726861,
534.5,0,0,5389125,0,0,1077825,1077825,
535.5,0,0,7946139,0,0,1589228,1589228,
536.5,0,0,11650295,0,0,2330059,2330059,
537.5,0,0,16984871,0,0,3396974,3396974,
538.5,0,0,24622613,0,0,4924523,4924523,
539.5,0,0,35493977,0,0,7098795,7098795,
540.5,0,0,50877546,0,0,10175509,10175509,
541.5,0,0,72518888,0,0,14503778,14503778,
542.5,0,0,102785603,0,0,20557121,20557121,
543.5,0,0,144868003,0,0,28973601,28973601,
544.5,0,0,203036784,0,0,40607357,40607357,
545.5,0,0,282971200,0,0,56594240,56594240,
546.5,0,0,392173595,0,0,78434719,78434719,
547.5,0,0,540488632,0,0,108097726,108097726,
548.5,0,0,740748057,0,0,148149611,148149611,
549.5,0,0,1009564340,0,0,201912868,201912868,
550.5,0,0,1368298729,0,0,273659746,273659746,
551.5,0,0,1844231053,0,0,368846211,368846211,
552.5,0,0,2471959735,0,0,494391947,494391947,
553.5,0,0,3295060552,0,0,659012110,659012110,
554.5,0,0,4368031465,0,0,873606293,873606293,
555.5,0,0,5758547901,0,0,1151709580,1151709580,
556.5,0,0,7550047782,0,0,1510009556,1510009556,
557.5,0,0,9844657995,0,0,1968931599,1968931599,
558.5,0,0,12766463500,0,0,2553292700,2553292700,
559.5,0,0,16465106470,0,0,3293021294,3293021294,
560.5,0,0,21119685666,0,0,4223937133,4223937133,
561.5,0,0,26942905364,0,0,5388581073,5388581073,
562.5,0,0,34185398858,0,0,6837079772,6837079772,
563.5,0,0,43140123973,0,0,8628024795,8628024795,
564.5,0,0,54146697860,0,0,10829339572,10829339572,
565.5,0,0,67595506377,0,0,13519101275,13519101275,
566.5,0,0,83931390818,0,0,16786278164,16786278164,
567.5,0,0,103656683172,0,0,20731336634,20731336634,
568.5,0,0,127333332335,0,0,25466666467,25466666467,
569.5,0,0,155583839789,0,0,31116767958,31116767958,
570.5,0,0,189090706702,0,0,37818141340,37818141340,
571.5,0,0,228594087442,0,0,45718817488,45718817488,
572.5,0,0,274887349744,0,0,54977469949,54977469949,
573.5,0,0,328810261370,0,0,65762052274,65762052274,
574.5,0,0,391239559023,0,0,78247911805,78247911805,
575.5,0,0,463076708994,0,0,92615341799,92615341799,
576.5,0,0,545232741088,0,0,109046548218,109046548218,
577.5,0,0,638610127788,0,0,127722025558,127722025558,
578.5,0,0,744081788064,0,0,148816357613,148816357613,
579.5,0,0,862467417369,0,0,172493483474,172493483474,
580.5,0,0,994507478824,0,0,198901495765,198901495765,
581.5,0,0,1140835330403,0,0,228167066081,228167066081,
582.5,0,0,1301948103786,0,0,260389620757,260389620757,
583.5,0,0,1478177085228,0,0,295635417046,295635417046,
584.5,0,0,1669658470742,0,0,333931694148,333931694148,
585.5,0,0,1876305468788,0,0,375261093758,375261093758,
586.5,0,0,2097782796878,0,0,419556559376,419556559376,
587.5,0,0,2333484656357,0,0,466696931271,466696931271,
588.5,0,0,2582517266962,0,0,516503453392,516503453392,
589.5,0,0,2843686994674,0,0,568737398935,568737398935,
590.5,0,0,3115495010576,0,0,623099002115,623099002115,
591.5,0,0,3396139274717,0,0,679227854943,679227854943,
592.5,0,0,3683524449083,0,0,736704889817,736704889817,
593.5,0,0,3975280112844,0,0,795056022569,795056022569,
594.5,0,0,4268787387917,0,0,853757477583,853757477583,
595.5,0,0,4561213793274,0,0,912242758655,912242758655,
596.5,0,0,4849555843091,0,0,969911168618,969911168618,
597.5,0,0,5130688600975,0,0,1026137720195,1026137720195,
598.5,0,0,5401421111861,0,0,1080284222372,1080284222372,
599.5,0,0,5658556370256,0,0,1131711274051,1131711274051,
600.5,0,0,5898954260518,0,0,1179790852104,1179790852104,
601.5,0,0,6119595733506,0,0,1223919146701,1223919146701,
602.5,0,0,6317646374625,0,0,1263529274925,1263529274925,
603.5,0,0,6490517477089,0,0,1298103495418,1298103495418,
604.5,0,0,6635922765861,0,0,1327184553172,1327184553172,
605.5,0,0,6751929022045,0,0,1350385804409,1350385804409,
606.5,0,0,6836999031738,0,0,1367399806348,1367399806348,
607.5,0,0,6890025520810,0,0,1378005104162,1378005104162,
608.5,0,0,6910355028516,0,0,1382071005703,1382071005703,
609.5,0,0,6897801005278,0,0,1379560201056,1379560201056,
610.5,0,0,6852645779853,0,0,1370529155971,1370529155971,
611.5,0,0,6775631413049,0,0,1355126282610,1355126282610,
612.5,0,0,6667939821705,0,0,1333587964341,1333587964341,
613.5,0,0,6531162904965,0,0,1306232580993,1306232580993,
614.5,0,0,6367263717882,0,0,1273452743576,1273452743576,
615.5,0,0,6178530004349,0,0,1235706000870,1235706000870,
616.5,0,0,5967521612250,0,0,1193504322450,1193504322450,
617.5,0,0,5737013460582,0,0,1147402692116,1147402692116,
618.5,0,0,5489935808421,0,0,1097987161684,1097987161684,
619.5,0,0,5229313588014,0,0,1045862717603,1045862717603,
620.5,0,0,4958206511168,0,0,991641302234,991641302234,
621.5,0,0,4679651545852,0,0,935930309170,935930309170,
622.5,0,0,4396609195196,0,0,879321839039,879321839039,
623.5,0,0,4111914804815,0,0,822382960963,822382960963,
624.5,0,0,3828235886545,0,0,765647177309,765647177309,
625.5,0,0,3548036190020,0,0,709607238004,709607238004,
626.5,0,0,3273546988803,0,0,654709397761,654709397761,
627.5,0,0,3006745786793,0,0,601349157359,601349157359,
628.5,0,0,2749342403691,0,0,549868480738,549868480738,
629.5,0,0,2502772173138,0,0,500554434628,500554434628,
630.5,0,0,2268195792151,0,0,453639158430,453639158430,
631.5,0,0,2046505199103,0,0,409301039821,409301039821,
632.5,0,0,1838334734128,0,0,367666946826,367666946826,
633.5,0,0,1644076750591,0,0,328815350118,328815350118,
634.5,0,0,1463900799027,0,0,292780159805,292780159805,
635.5,0,0,1297775493116,0,0,259555098623,259555098623,
636.5,0,0,1145492187609,0,0,229098437522,229098437522,
637.5,0,0,1006689645770,0,0,201337929154,201337929154,
638.5,0,0,880878944095,0,0,176175788819,176175788819,
639.5,0,0,767467949029,0,0,153493589806,153493589806,
640.5,0,0,665784798830,0,0,133156959766,133156959766,
641.5,0,0,575099928373,0,0,115019985675,115019985675,
642.5,0,0,494646280567,0,0,98929256113,98929256113,
643.5,0,0,423637451256,0,0,84727490251,84727490251,
644.5,0,0,361283611226,0,0,72256722245,72256722245,
645.5,0,0,306805136811,0,0,61361027362,61361027362,
646.5,0,0,259443957391,0,0,51888791478,51888791478,
647.5,0,0,218472692853,0,0,43694538571,43694538571,
648.5,0,0,183201706176,0,0,36640341235,36640341235,
649.5,0,0,152984235924,0,0,30596847185,30596847185,
650.5,0,0,127219801099,0,0,25443960220,25443960220,
651.5,0,0,105356087577,0,0,21071217515,21071217515,
652.5,0,0,86889532410,0,0,17377906482,17377906482,
653.5,0,0,71364821152,0,0,14272964230,14272964230,
654.5,0,0,58373505448,0,0,11674701090,11674701090,
655.5,0,0,47551935038,0,0,9510387008,9510387008,
656.5,0,0,38578681437,0,0,7715736287,7715736287,
657.5,0,0,31171611193,0,0,6234322239,6234322239,
658.5,0,0,25084745956,0,0,5016949191,5016949191,
659.5,0,0,20105025661,0,0,4021005132,4021005132,
660.5,0,0,16049070619,0,0,3209814124,3209814124,
661.5,0,0,12760018987,0,0,2552003797,2552003797,
662.5,0,0,10104498302,0,0,2020899660,2020899660,
663.5,0,0,7969773863,0,0,1593954773,1593954773,
664.5,0,0,6261102866,0,0,1252220573,1252220573,
665.5,0,0,4899311409,0,0,979862282,979862282,
666.5,0,0,3818601740,0,0,763720348,763720348,
667.5,0,0,2964589275,0,0,592917855,592917855,
668.5,0,0,2292562888,0,0,458512578,458512578,
669.5,0,0,1765957437,0,0,353191487,353191487,
670.5,0,0,1355024442,0,0,271004888,271004888,
671.5,0,0,1035684801,0,0,207136960,207136960,
672.5,0,0,788546462,0,0,157709292,157709292,
673.5,0,0,598069699,0,0,119613940,119613940,
674.5,0,0,451862950,0,0,90372590,90372590,
675.5,0,0,340092980,0,0,68018596,68018596,
676.5,0,0,254994115,0,0,50998823,50998823,
677.5,0,0,190462616,0,0,38092523,38092523,
678.5,0,0,141723524,0,0,28344705,28344705,
679.5,0,0,105058757,0,0,21011751,21011751,
680.5,0,0,77586501,0,0,15517300,15517300,
681.5,0,0,57083307,0,0,11416661,11416661,
682.5,0,0,41841436,0,0,8368287,8368287,
683.5,0,0,30555118,0,0,6111024,6111024,
684.5,0,0,22230369,0,0,4446074,4446074,
685.5,0,0,16113878,0,0,3222776,3222776,
686.5,0,0,11637228,0,0,2327446,2327446,
687.5,0,0,8373373,0,0,1674675,1674675,
688.5,0,0,6002858,0,0,1200572,1200572,
689.5,0,0,4287733,0,0,857547,857547,
690.5,0,0,3051510,0,0,610302,610302,
691.5,0,0,2163836,0,0,432767,432767,
692.5,0,0,1528840,0,0,305768,305768,
693.5,0,0,1076298,0,0,215260,215260,
694.5,0,0,754990,0,0,150998,150998,
695.5,0,0,527708,0,0,105542,105542,
696.5,0,0,367532,0,0,73506,73506,
697.5,0,0,255064,0,0,51013,51013,
698.5,0,0,176386,0,0,35277,35277,
699.5,0,0,121546,0,0,24309,24309,
700.5,0,0,83462,0,0,16692,16692,
701.5,0,0,57110,0,0,11422,11422,
702.5,0,0,38941,0,0,7788,7788,
703.5,0,0,26460,0,0,5292,5292,
704.5,0,0,17917,0,0,3583,3583,
705.5,0,0,12090,0,0,2418,2418,
706.5,0,0,8130,0,0,1626,1626,
707.5,0,0,5449,0,0,1090,1090,
708.5,0,0,3639,0,0,728,728,
709.5,0,0,2422,0,0,484,484,
710.5,0,0,1606,0,0,321,321,
711.5,0,0,1062,0,0,212,212,
712.5,0,0,700,0,0,140,140,
713.5,0,0,459,0,0,92,92,
714.5,0,0,301,0,0,60,60,
715.5,0,0,196,0,0,39,39,
716.5,0,0,127,0,0,25,25,
717.5,0,0,83,0,0,17,17,
718.5,0,0,53,0,0,11,11,
719.5,0,0,34,0,0,7,7,
720.5,0,0,22,0,0,4,4,
721.5,0,0,14,0,0,3,3,
722.5,0,0,9,0,0,2,2,
723.5,0,0,6,0,0,1,1,
724.5,0,0,4,0,0,0,0,
725.5,0,0,2,0,0,0,0,
726.5,0,0,1,0,0,0,0,
727.5,0,0,0,0,0,0,0,
728.5,0,0,0,0,0,0,0,
729.5,0,0,0,0,0,0,0,
730.5,0,0,0,0,0,0,0,
731.5,0,0,0,0,0,0,0,
732.5,0,0,0,0,0,0,0,
733.5,0,0,0,0,0,0,0,
734.5,0,0,0,0,0,0,0,
735.5,0,0,0,0,0,0,0,
736.5,0,0,0,0,0,0,0,
737.5,0,0,0,0,0,0,0,
738.5,0,0,0,0,0,0,0,
739.5,0,0,0,0,0,0,0,
740.5,0,0,0,0,0,0,0,
741.5,0,0,0,0,0,0,0,
742.5,0,0,0,0,0,0,0,
743.5,0,0,0,0,0,0,0,
744.5,0,0,0,0,0,0,0,
745.5,0,0,0,0,0,0,0,
746.5,0,0,0,0,0,0,0,
747.5,0,0,0,0,0,0,0,
748.5,0,0,0,0,0,0,0,
749.5,0,0,0,0,0,0,0,
750.5,0,0,0,0,0,0,0,
751.5,0,0,0,0,0,0,0,
752.5,0,0,0,0,0,0,0,
753.5,0,0,0,0,0,0,0,
754.5,0,0,0,0,0,0,0,
755.5,0,0,0,0,0,0,0,
756.5,0,0,0,0,0,0,0,
757.5,0,0,0,0,0,0,0,
758.5,0,0,0,0,0,0,0,
759.5,0,0,0,0,0,0,0,
760.5,0,0,0,0,0,0,0,
761.5,0,0,0,0,0,0,0,
762.5,0,0,0,0,0,0,0,
763.5,0,0,0,0,0,0,0,
764.5,0,0,0,0,0,0,0,
765.5,0,0,0,0,0,0,0,
766.5,0,0,0,0,0,0,0,
767.5,0,0,0,0,0,0,0,
768.5,0,0,0,0,0,0,0,
769.5,0,0,0,0,0,0,0,
770.5,0,0,0,0,0,0,0,
771.5,0,0,0,0,0,0,0,
772.5,0,0,0,0,0,0,0,
773.5,0,0,0,0,0,0,0,
774.5,0,0,0,0,0,0,0,
775.5,0,0,0,0,0,0,0,
776.5,0,0,0,0,0,0,0,
777.5,0,0,0,0,0,0,0,
778.5,0,0,0,0,0,0,0,
779.5,0,0,0,0,0,0,0,
780.5,0,0,0,0,0,0,0,
781.5,0,0,0,0,0,0,0,
782.5,0,0,0,0,0,0,0,
783.5,0,0,0,0,0,0,0,
784.5,0,0,0,0,0,0,0,
785.5,0,0,0,0,0,0,0,
786.5,0,0,0,0,0,0,0,
787.5,0,0,0,0,0,0,0,
788.5,0,0,0,0,0,0,0,
789.5,0,0,0,0,0,0,0,
790.5,0,0,0,0,0,0,0,
791.5,0,0,0,0,0,0,0,
792.5,0,0,0,0,0,0,0,
793.5,0,0,0,0,0,0,0,
794.5,0,0,0,0,0,0,0,
795.5,0,0,0,0,0,0,0,
796.5,0,0,0,0,0,0,0,
797.5,0,0,0,0,0,0,0,
798.5,0,0,0,0,0,0,0,
799.5,0,0,0,0,0,0,0,
800.5,0,0,0,0,0,0,0,
801.5,0,0,0,0,0,0,0,
802.5,0,0,0,0,0,0,0,
[truncated: 4,758 more rows]

## Sheet: Fig. 2a_mc3-EVs
Figure 2A
mc3-EVs
NTA Experiment Summary File,
Created with NTA 3.3 Dev Build 3.3.301,
,
[Experiment Details],,
Software Version,NTA 3.3 Dev Build 3.3.301,
Experiment Name,mc3 r2 500 2018-12-06 16-02-17.nano,
Operator Name
Time Captured,16:02:17 06/12/2018,
Sample Description,mc3 r2 500,
Pre-treatment,,
Diluent,pbs,
Remarks,,
,,
,,,,,
Filename:,mc3 r2 500 2018-12-06 16-02-36,mc3 r2 500 2018-12-06 16-04-10,mc3 r2 500 2018-12-06 16-06-55,mc3 r2 500 2018-12-06 16-08-33,mc3 r2 500 2018-12-06 16-10-06,
,,,,,,
[Conditions],,,,,,
Temperature/C,20.806,20.876,20.891,20.932,21.007,
Viscosity/cP,1.000000,1.000000,1.000000,1.000000,1.000000,
Camera Type,sCMOS,sCMOS,sCMOS,sCMOS,sCMOS,
Laser Type,Blue488,Blue488,Blue488,Blue488,Blue488,
Camera Level,16,16,16,16,16,
Slider Shutter,1300,1300,1300,1300,1300,
Slider Gain,512,512,512,512,512,
Shutter/ms,32.500000,32.500000,32.500000,32.500000,32.500000,
Camera Histogram Upper Limit,2470,2470,2470,2470,2470,
Camera Histogram Lower Limit,0,0,0,0,0,
Frame rate/fps,24.982500,24.982500,24.982500,24.982500,24.982500,
Syringe Pump Speed/AU,0,0,0,0,0,
,,,,,,
[Settings],,,,,,
Detection Threshold,5,5,5,5,5,
Max Jump Mode,Auto,Auto,Auto,Auto,Auto,
Max Jump Distance,14.4254,10.6679,10.0923,10.4161,11.5058,
Blur,Auto,Auto,Auto,Auto,Auto,
Min Track Length,Auto,Auto,Auto,Auto,Auto,
First frame,0,0,0,0,0,
Total frames analysed,1498,1498,1498,1498,1498,
,,,,,,
[Exclusion Regions]
No Exclusion Regions Used,,,,,,
[Results],,,,,,Average,Standard Error,
Dilution factor (concentrations adjusted for this factor),5.00e+02,5.00e+02,5.00e+02,5.00e+02,5.00e+02,,,
Concentration (Particles / ml),5.95e+11,1.57e+12,1.97e+12,2.23e+12,2.53e+12,1.78e+12,3.35e+11,
Particles per frame,60.4,159.1,199.7,226.5,256.6,180.5,34.0,
Centres per frame,66.2,159.0,195.6,215.4,236.1,174.4,29.9,
Completed tracks,12381,27937,34024,39282,44862,,,
X-Drift (pix/frame),0.2,0.2,0.2,0.2,0.2,,,
Y-Drift (pix/frame),-0.1,-0.0,-0.0,-0.0,-0.0,,,
,,,,,,,,
[Information]
Completed Tracks,OK,OK,OK,OK,OK,
Concentration,OK,OK,OK,OK,OK,
Video length,OK,OK,OK,OK,OK,
Noise level,No,No,No,No,No,
Vibration detected,High vibration,No,No,Moderate vibration,High vibration,
Vibration correction applied,Yes,No,No,Yes,Yes,
Settings changed?,No,No,No,No,No,
Errors (1),,,,,,
Errors (2),,,,,,
[Data Included],
Size distribution - Number weighting - With Percentiles,
Size distribution - Surface area weighting - With Percentiles,
Size distribution - Volume weighting - With Percentiles,
Diffusion distribution - Number weighting - With Percentiles,
Diffusion distribution - Surface area weighting - With Percentiles,
Diffusion distribution - Volume weighting - With Percentiles,
,
[Size Data],,
Analysis Method,FTLA,
Weighting,Number,
Filename,mc3 r2 500 2018-12-06 16-02-36,mc3 r2 500 2018-12-06 16-04-10,mc3 r2 500 2018-12-06 16-06-55,mc3 r2 500 2018-12-06 16-08-33,mc3 r2 500 2018-12-06 16-10-06,Average,Standard Error,
Mean,81.3,94.7,109.9,98.8,108.4,98.6,5.2,
Mode,68.8,65.6,104.9,79.6,99.4,83.7,7.9,
SD,37.9,35.2,49.1,35.6,47.3,41.0,3.0,
D10,50.1,62.7,69.9,67.7,60.4,62.1,3.5,
D50,71.7,86.0,97.5,88.6,99.8,88.7,5.0,
D90,117.8,137.0,170.6,136.7,167.2,145.9,10.0,
Valid Tracks,3641.0,8536.0,10389.0,11941.0,12659.0,,,
Graph Data,
Bin centre (nm),Concentration (particles / ml),Concentration (particles / ml),Concentration (particles / ml),Concentration (particles / ml),Concentration (particles / ml),Concentration average,Standard Error,
0.5,0,0,0,0,0,0,0,
1.5,0,0,0,0,0,0,0,
2.5,0,0,0,0,0,0,0,
3.5,0,0,0,0,0,0,0,
4.5,0,0,0,0,0,0,0,
5.5,0,0,0,0,0,0,0,
6.5,0,0,0,0,0,0,0,
7.5,0,0,0,0,0,0,0,
8.5,0,0,0,0,0,0,0,
9.5,16,0,0,0,0,3,3,
10.5,350,0,0,0,0,70,70,
11.5,4085,0,0,0,0,817,817,
12.5,29790,0,0,0,0,5958,5958,
13.5,149789,0,0,0,1,29958,29958,
14.5,560716,0,0,0,31,112149,112142,
15.5,1660351,0,0,0,550,332180,332043,
16.5,4082708,0,0,0,6446,817831,816220,
17.5,8668770,0,0,0,53323,1744419,1731119,
18.5,16398831,0,0,0,324906,3344747,3264127,
19.5,28329396,0,0,0,1515791,5969037,5597791,
20.5,45551449,0,0,0,5606065,10231503,8896472,
21.5,69151538,0,0,0,16959078,17222123,13391299,
22.5,100143721,0,0,0,43157451,28660234,19728514,
23.5,139353867,0,0,10,94724181,46815612,29524281,
24.5,187266073,0,0,173,183303676,74113984,45389650,
25.5,243870030,0,0,1995,318798739,112534153,69923369,
26.5,308566274,0,0,15918,506626802,163041799,104635253,
27.5,380184941,0,0,91463,746181787,225291638,149590482,
28.5,457149105,0,0,394460,1030945299,297697773,203557590,
29.5,537771121,0,0,1328726,1349995899,377819149,264381535,
30.5,620625105,0,0,3629217,1690274257,462905716,329454644,
31.5,704912245,1,0,8321117,2038921031,550430879,396188006,
32.5,790743880,16,0,16527467,2385180809,638490434,462400603,
33.5,879309663,159,0,29245781,2721611630,726033447,526573254,
34.5,972954947,1163,3,47248237,3044561841,812953238,587952621,
35.5,1075236112,6608,39,71163418,3354032284,900087692,646526884,
36.5,1191035697,30209,430,101682759,3653122185,989174256,702918152,
37.5,1326797320,114474,3725,139794815,3947269757,1082796018,758242579,
38.5,1490890773,369211,25775,186980582,4243463007,1184345869,813981565,
39.5,1694047146,1037303,144383,245351085,4549536547,1298023293,871893182,
40.5,1949709248,2591674,663869,317739015,4873608083,1428862378,933974000,
41.5,2274011127,5867208,2540661,407764982,5223657931,1582768382,1002453570,
42.5,2684930561,12243572,8207540,519896226,5607222190,1766500018,1079761330,
43.5,3200008774,23924171,22698197,659510781,6031154211,1987459227,1168352439,
44.5,3832083626,44400308,54494288,832975441,6501405820,2253071897,1270241449,
45.5,4583036242,79241411,115154566,1047737804,7022785277,2569591060,1386128375,
46.5,5436823064,137405029,217104060,1312415034,7598660962,2940481630,1514182616,
47.5,6354738936,233298419,370071456,1636830472,8230597690,3365107395,1648882977,
48.5,7276739189,389795966,577826047,2031905885,8917937083,3838840834,1780610930,
49.5,8131196070,642204982,837055650,2509273792,9657364141,4355418927,1896604939,
50.5,8851411727,1042586673,1139163319,3080454020,10442535798,4911230307,1983267566,
51.5,9392819754,1662718909,1474223439,3755474418,11263876077,5509822519,2029172285,
52.5,9743575742,2592496258,1835419403,4540942012,12108654807,6164217645,2028285597,
53.5,9924545751,3929615717,2222449939,5437803371,12961449925,6895172941,1984056603,
54.5,9980160106,5757731717,2643262024,6439334728,13805039645,7725105644,1915721400,
55.5,9965308837,8115328590,3114333356,7530156140,14621683991,8669362183,1865109937,
56.5,9933542500,10965188007,3660117906,8687087304,15394654666,9728118076,1891911061,
57.5,9929415103,14179473563,4312140847,9882301684,16109788994,10882624038,2040502043,
58.5,9985120062,17552156957,5107799837,11088508807,16756809668,12098079066,2299984435,
59.5,10120047332,20838199553,6088451050,12285074792,17330185328,13332391611,2609695486,
60.5,10341654296,23805104696,7296030295,13463501529,17829401412,14547138446,2897603532,
61.5,10646544898,26276973975,8767456655,14630826992,18258636962,15716087896,3107719454,
62.5,11021333367,28157180787,10526563579,15810226609,18625960966,16828253062,3209706697,
63.5,11443419567,29427583899,12574388042,17038992564,18942237630,17885324341,3199697489,
64.5,11882112567,30131607127,14880112579,18364681909,19219948793,18895692595,3097967701,
65.5,12300589118,30351407706,17376126507,19840320408,19472109886,19868110725,2945627889,
66.5,12658982489,30186976704,19960589349,21519213298,19711393565,20807431081,2799983604,
67.5,12918523269,29740833488,22508928995,23449431674,19949506301,21713444746,2725321435,
68.5,13046215709,29108634298,24892363795,25667711659,20196805825,22582346257,2775578185,
69.5,13019194813,28374367548,26998433476,28192516271,20462110998,23409324621,2975341506,
70.5,12827822594,27608504881,28747477882,31016425880,20752641104,24190574468,3316409056,
71.5,12476810336,26867823834,30100676995,34098765891,21074024494,24923620310,3771654850,
72.5,11984130157,26196086871,31058656173,37360225428,21430330535,25605885833,4308323518,
73.5,11378029713,25625108909,31652892248,40681796506,21824097626,26232385001,4891937472,
74.5,10692890293,25175935863,31933804736,43910232884,22256348844,26793842524,5485604634,
75.5,9964839277,24859946074,31959231648,46871094965,22726602356,27276342864,6050252168,
76.5,9227926638,24679741253,31785658906,49388412849,23232894302,27662926790,6547394440,
77.5,8511386818,24629755678,31463017218,51307690019,23771836605,27936737268,6943568418,
78.5,7838161149,24696596786,31032698659,52517354777,24338731132,28084708501,7214842954,
79.5,7224564692,24859232886,30527863075,52963680237,24927755329,28100619244,7349988501,
80.5,6680805318,25089248694,29974999268,52655832092,25532223874,27986621849,7351463247,
81.5,6212007086,25351471542,29395880355,51660453600,26144917819,27752946080,7234061917,
82.5,5819423594,25605296758,28809334779,50087951109,26758459148,27416093078,7021687360,
83.5,5501606814,25806974128,28232535050,48074389018,27365697378,26996240478,6743096096,
84.5,5255386099,25912935077,27681730137,45763199303,27960067911,26514663706,6427582445,
85.5,5076587741,25883953560,27172494781,43289978832,28535881293,25991779241,6101438828,
86.5,4960478890,25689605304,26719640777,40772109908,29088508556,25446068687,5785739335,
87.5,4901952081,25312230762,26336945509,38303442693,29614439840,24893802177,5495610494,
88.5,4895484701,24749539234,26036822159,35953232685,30111209137,24349257583,5240752345,
89.5,4934919363,24015189036,25830005934,33768043773,30577194767,23825070574,5026666991,
90.5,5013123384,23137114277,25725279447,31775304464,31011320102,23332428335,4855967226,
91.5,5121602132,22153907193,25729219970,29987452273,31412690215,22880974356,4729316205,
92.5,5250161702,21110016161,25845926957,28405943232,31780206299,22478450870,4645881381,
93.5,5386735433,20050727829,26076680675,27024723133,32112201011,22130213616,4603472715,
94.5,5517495621,19017817672,26419490036,25833000098,32406134851,21838787656,4598629358,
95.5,5627352986,18046445417,26868507873,24817314689,32658387531,21603601699,4626820516,
96.5,5700891434,17163479321,27413323094,23962987893,32864169904,21420970329,4682755981,
97.5,5723693497,16387093407,28038180305,23255060643,33017572116,21284319994,4760691013,
98.5,5683897820,15727276680,28721226422,22678841187,33111752794,21184598981,4854609223,
99.5,5573726151,15186836766,29433935652,22220163990,33139262350,21110784982,4958241554,
100.5,5390663663,14762537392,30140910116,21865445749,33092481484,21050407681,5064967712,
101.5,5138005391,14446126896,30800279303,21601606325,32964144141,20990032411,5167706351,
102.5,4824599393,14225147421,31364910153,21415907503,32747903825,20915693659,5258917476,
103.5,4463796172,14083531773,31784574210,21295751329,32438894564,20813309610,5330816644,
104.5,4071798738,14002082510,32009090282,21228472153,32034234595,20669135656,5375844550,
105.5,3665738424,13958979208,31992277282,21201151679,31533423100,20470313938,5387361996,
106.5,3261838267,13930471408,31696341284,21200483203,30938588677,20205544568,5360467677,
107.5,2873964812,13891883425,31096132625,21212708784,30254562131,19865850355,5292783082,
108.5,2512741483,13818983738,30182602963,21223650094,29488763989,19445348453,5185028184,
109.5,2185250605,13689665259,28964819517,21218849136,28650916599,18941900223,5041228447,
110.5,1895231481,13485765165,27470074835,21183828054,27752608681,18357501643,4868445864,
111.5,1643614176,13194756889,25741940421,21104467487,26806754331,17698306661,4676007410,
112.5,1429215509,12811007164,23836482596,20967490461,25826996640,16974238474,4474304510,
113.5,1249451133,12336330978,21817195032,20761024663,24827107548,16198221871,4273345555,
114.5,1100964871,11779695841,19749417038,20475201673,23820430697,15385142024,4081339595,
115.5,980125448,11156094704,17695048733,20102739653,22819404285,14550682565,3903635374,
116.5,883379796,10484775542,15708245138,19639448689,21835188267,13710207487,3742287323,
117.5,807477158,9787135239,13832520341,19084597693,20877406912,12877827469,3596348436,
118.5,749590111,9084624349,12099396448,18441089962,19954005560,12065741286,3462753617,
119.5,707360915,8396964752,10528465435,17715411187,19071210806,11283882619,3337475103,
120.5,678898189,7740877810,9128547377,16917337294,18233576878,10539847510,3216598891,
121.5,662743073,7129394069,7899545483,16059416700,17444097764,9839039418,3097081168,
122.5,657817771,6571702797,6834606526,15156268265,16704364236,9184951919,2977107587,
123.5,663363923,6073423847,5922266263,14223757790,16014746606,8579511686,2856107992,
124.5,678874100,5637152043,5148359775,13278128889,15374587103,8023420382,2734540399,
125.5,704016842,5263128804,4497577779,12335166312,14782389421,7516455832,2613562645,
126.5,738554287,4949923446,3954633685,11409461434,14235996693,7057713909,2494685512,
127.5,782251237,4695043475,3505064476,10513832610,13732752546,6645788869,2379468926,
128.5,834775741,4495428396,3135721667,9658930961,13269642662,6278899885,2269294188,
129.5,895593608,4347809155,2835021404,8853038807,12843416424,5954975880,2165223218,
130.5,963862653,4248933447,2593021592,8102047164,12450689713,5671710914,2067940361,
131.5,1038336342,4195666889,2401384868,7409583116,12088030793,5426600402,1977762158,
132.5,1117290087,4184983723,2253273891,6777248701,11752031680,5216965616,1894694784,
133.5,1198485639,4213861425,2143212805,6204930260,11439367411,5039971508,1818516969,
134.5,1279188718,4279093756,2066937605,5691139792,11146845439,4892641062,1748867502,
135.5,1356251280,4377038757,2021249028,5233356156,10871446991,4771868442,1685319964,
136.5,1426262342,4503323404,2003874591,4828342095,10610361778,4674432842,1627432207,
137.5,1485760825,4652535537,2013341206,4472421543,10361016968,4597015216,1574763436,
138.5,1531492149,4817945720,2048855989,4161709271,10121100876,4536220801,1526857741,
139.5,1560679831,4991314210,2110190166,3892291058,9888581464,4488611346,1483200182,
140.5,1571276931,5162847264,2197559017,3660356960,9661719493,4450751933,1443160447,
141.5,1562161763,5321366837,2311489693,3462292979,9439075983,4419277451,1405948810,
142.5,1533248799,5454742792,2452668390,3294737774,9219513650,4390982281,1370615829,
143.5,1485497969,5550603409,2621759305,3154611366,9002192051,4362932820,1336125834,
144.5,1420821239,5597289396,2819190160,3039122414,8786556372,4332595917,1301520568,
145.5,1341900997,5584956537,3044903548,2945759853,8572320033,4297968194,1266163384,
146.5,1251947170,5506676758,3298079989,2872273733,8359441584,4257683847,1230021413,
147.5,1154426770,5359354532,3576847411,2816649181,8148096668,4211074912,1193910631,
148.5,1052799956,5144280426,3878002048,2777076483,7938646060,4158160995,1159604448,
149.5,950291378,4867192584,4196775922,2751919610,7731601018,4099556103,1129700406,
150.5,849716436,4537802747,4526693887,2739684846,7527587267,4036297037,1107172155,
151.5,753371470,4168845898,4859565696,2738990769,7327308969,3969616560,1094634012,
152.5,662986953,3774804451,5185653027,2748540456,7131513970,3900699771,1093512009,
153.5,579735191,3370514263,5494035928,2767096531,6940961430,3830468669,1103453845,
154.5,504279393,2969867012,5773178028,2793459476,6756392758,3759435333,1122262918,
155.5,436849432,2584783552,6011657938,2826449499,6578506483,3687649381,1146380154,
156.5,377330443,2224561240,6199001147,2864892106,6407937449,3614744477,1171666487,
157.5,325352842,1895617222,6326519747,2907607470,6245240423,3540067541,1194171039,
158.5,280375544,1601580157,6388053855,2953403589,6090878006,3462858230,1210688926,
159.5,241757336,1343638331,6380513551,3001073184,5945212495,3382438980,1219062926,
160.5,208814164,1121036014,6304144498,3049394232,5808501260,3298378033,1218268582,
161.5,180862165,931617957,6162480093,3097133993,5680895046,3210597851,1208343882,
162.5,157247717,772344955,5961989988,3143056377,5562438636,3119415534,1190216971,
163.5,137366501,639731971,5711479138,3185932452,5453073274,3025516667,1165472837,
164.5,120673867,530186973,5421324182,3224553881,5352640328,2929875846,1136091108,
165.5,106688722,440249111,5102649057,3257749019,5260885729,2833644328,1104182404,
166.5,94992894,366737840,4766538219,3284401365,5177464849,2738027033,1071748135,
167.5,85227585,306830869,4423366785,3303469938,5101947543,2644168544,1040486150,
168.5,77088138,258090045,4082298436,3314011055,5033823256,2553062186,1011660190,
169.5,70318034,218452490,3750970957,3315200839,4972506130,2465489690,986043254,
170.5,64702721,186200991,3435361969,3306357609,4917340206,2381992699,963933565,
171.5,60063688,159924045,3139807504,3286963181,4867604854,2302872654,945229236,
172.5,56253006,138472659,2867135081,3256681924,4822520645,2228212663,929538241,
173.5,53148443,120918367,2618870214,3215376388,4781255909,2157913864,916297423,
174.5,50649196,106514930,2395478731,3163118275,4742934252,2091739077,904878717,
175.5,48672215,94664850,2196614558,3100193629,4706643264,2029357703,894669599,
176.5,47149082,84890957,2021351364,3027101335,4671444643,1970387476,885124126,
177.5,46023380,76812816,1868384858,2944544317,4636385866,1914430247,875787634,
178.5,45248501,70127463,1736199674,2853413257,4600513456,1861100470,866301653,
179.5,44785824,64593875,1623200019,2754763123,4562887781,1810046124,856396122,
180.5,44603218,60020558,1527806736,2649783317,4522599194,1760962604,845875108,
181.5,44673818,56255717,1448525338,2539762721,4478785174,1713600553,834600597,
182.5,44975037,53179524,1383990266,2426051317,4430648017,1667768832,822477426,
183.5,45487783,50698072,1332990551,2310020356,4377472490,1623333850,809441126,
184.5,46195843,48738685,1294481467,2193023104,4318642772,1580216374,795449513,
185.5,47085422,47246325,1267585978,2076358212,4253657964,1538386780,780478172,
186.5,48144808,46180886,1251588917,1961237441,4182145411,1497859493,764519544,
187.5,49364142,45515214,1245926011,1848759174,4103871137,1458687135,747585048,
188.5,50735278,45233729,1250169160,1739888630,4018746782,1420954716,729709521,
189.5,52251722,45331582,1264008793,1635445211,3926832555,1384773972,710957228,
190.5,53908608,45814264,1287233653,1536096913,3828335915,1350277871,691428721,
191.5,55702727,46697664,1319708058,1442361261,3723605878,1317615118,671267889,
192.5,57632567,48008539,1361346467,1354611917,3613123098,1286944518,650668562,
193.5,59698356,49785413,1412085136,1273089855,3497486055,1258428963,629879993,
194.5,61902103,52079931,1471850680,1197917875,3377393924,1232228903,609210359,
195.5,64247614,54958688,1540525562,1129117238,3253626824,1208495185,589027054,
196.5,66740473,58505596,1617910851,1066625285,3127024297,1187361300,569752090,
197.5,69387991,62824826,1703687019,1010313051,2998462909,1168935159,551850358,
198.5,72199108,68044386,1797374098,960002066,2868833890,1153290710,535808312,
199.5,75184241,74320374,1898293121,915479759,2739021663,1140459832,522101172,
200.5,78355081,81841936,2005531380,876513048,2609884041,1130425097,511148661,
201.5,81724340,90836900,2117914549,842859892,2482234698,1123114076,503262755,
202.5,85305431,101578026,2233989087,814278706,2356828419,1118395934,498595279,
203.5,89112094,114389658,2352018380,790535642,2234349393,1116081033,497096362,
204.5,93157960,129654497,2469995773,771409837,2115402701,1115924154,498494531,
205.5,97456053,147819958,2585676877,756696707,2000508960,1117631711,502304496,
206.5,102018230,169403376,2696632306,746209451,1890101948,1120873062,507861341,
207.5,106854567,194995024,2800320338,739778851,1784528946,1125295545,514373451,
208.5,111972686,225257597,2894177112,737251500,1684053423,1130542464,520983897,
209.5,117377041,260920466,2975719912,738486516,1588859663,1136272720,526831318,
210.5,123068180,302766771,3042657327,743350805,1499058902,1142180397,531104736,
211.5,129041987,351611260,3092998649,751712950,1414696548,1148012279,533090080,
212.5,135288952,408266856,3125154215,763435754,1335760089,1153581173,532208387,
213.5,141793483,473498372,3138018589,778367566,1262187326,1158773067,528046616,
214.5,148533309,547962635,3131029528,796332524,1193874617,1163546523,520382102,
215.5,155479020,632135669,3104197648,817119981,1130684884,1167923440,509201327,
216.5,162593775,726229466,3058104208,840473467,1072455188,1171971221,494713068,
217.5,169833237,830103177,2993867288,866079733,1019003715,1175777430,477354994,
218.5,177145776,943176008,2913079421,893558535,970136093,1179419167,457791239,
219.5,184472959,1064351366,2817722155,922454039,925650980,1182930300,436896038,
220.5,191750372,1191963316,2710064691,952228816,885344914,1186270422,415715236,
221.5,198908744,1323756748,2592554662,982261545,849016422,1189299624,395394419,
222.5,205875399,1456911234,2467709046,1011849494,816469445,1191762924,377063017,
223.5,212575966,1588115378,2338012438,1040216777,787516109,1193287334,361673915,
224.5,218936304,1713693358,2205828443,1066529108,761978902,1193393223,349822556,
225.5,224884567,1829779146,2073328180,1089915387,739692326,1191519921,341600366,
226.5,230353314,1932527194,1942437965,1109495867,720504073,1187063683,336548326,
227.5,235281561,2018342465,1814806457,1124416014,704275793,1179424458,333743292,
228.5,239616672,2084108627,1691790025,1133884445,690883497,1168056653,331987245,
229.5,243315994,2127391906,1574454005,1137212637,680217644,1152518437,330027218,
230.5,246348143,2146599914,1463586807,1133853591,672182952,1132514282,326739639,
231.5,248693887,2141079573,1359723570,1123436290,666697952,1107926254,321248417,
232.5,250346567,2111145308,1263176087,1105792848,663694308,1078831024,312978259,
233.5,251312064,2058036764,1174066077,1080975581,663115920,1045501281,301659619,
234.5,251608310,1983813181,1092359304,1049261997,664917800,1008392119,287303274,
235.5,251264386,1891197984,1017898622,1011146690,669064726,968114482,270159046,
236.5,250319280,1783391215,950434555,967320339,675529659,925399010,250669317,
237.5,248820372,1663868949,889652531,918637219,684291909,881054196,229425408,
238.5,246821730,1536187710,835196324,866073711,695335033,835922902,207133476,
239.5,244382325,1403808845,786687583,810681100,708644449,790840860,184596021,
240.5,241564225,1269953471,743741593,753536371,724204748,746600082,162714139,
241.5,238430869,1137493891,705979573,695694702,741996704,703919148,142511084,
242.5,235045463,1008882859,673037891,638146960,761993969,663421428,125159376,
243.5,231469562,886118419,644574666,581784780,784159487,625621383,111944086,
244.5,227761856,770739458,620274164,527374881,808441645,590918401,104027446,
245.5,223977191,663845584,599849415,475543282,834770224,559597139,101959308,
246.5,220165807,566134528,583043417,426769166,863052236,531833031,105280609,
247.5,216372804,477950564,569629213,381387354,893167740,507701535,112723568,
248.5,212637798,399338327,559409125,339597847,924965806,487189780,122829868,
249.5,208994760,330097561,552213314,301480551,958260771,470209391,134397289,
250.5,205471994,269835554,547897827,267013305,992829008,456609538,146588913,
251.5,202092234,218015188,546342216,236091414,1028406418,446189494,158870278,
252.5,198872828,173997480,547446819,208547174,1064686892,438710239,170915224,
253.5,195825982,137078284,551129693,184168233,1101321975,433904834,182529890,
254.5,192959048,106519296,557323241,162713967,1137921971,431487505,193600576,
255.5,190274824,81573831,565970507,143929410,1174058673,431161449,204060026,
256.5,187771863,61507967,577021120,127556563,1209269884,432625479,213866217,
257.5,185444781,45617606,590426875,113343120,1243065799,435579636,222989436,
258.5,183284545,33241957,606136932,101048840,1274937247,439729904,231404855,
259.5,181278754,23773766,624092645,90449846,1304365687,444792139,239088853,
260.5,179411905,16666542,644222054,81341213,1330834741,450495291,246017878,
261.5,177665645,11438921,666434098,73538205,1353842929,456583960,252169023,
262.5,176019026,7676311,690612669,66876468,1372917177,462820330,257521672,
263.5,174448755,5029987,716610668,61211505,1387626560,468985495,262059713,
264.5,172929460,3213901,744244273,56417648,1397595691,474880194,265773883,
265.5,171433972,1999600,773287706,52386745,1402517132,480325031,268663868,
266.5,169933638,1209719,803468819,49026713,1402162192,485160216,270739848,
267.5,168398666,710619,834465871,46260059,1396389545,489244952,272023211,
268.5,166798513,404742,865905892,44022462,1385151190,492456560,272546271,
269.5,165102317,223197,897365040,42261471,1368495369,494689479,272350881,
270.5,163279380,119000,928371306,40935337,1346566260,495854257,271485969,
271.5,161299695,61256,958409883,40012015,1319600401,495876650,270004168,
272.5,159134514,30401,986931370,39468332,1287919984,494696920,267957809,
273.5,156756950,14527,1013362883,39289327,1251923345,492269406,265394701,
274.5,154142602,6674,1037121906,39467744,1212073091,488562404,262354203,
275.5,151270188,2945,1057632554,40003689,1168882453,483558366,258864087,
276.5,148122159,1246,1074343681,40904405,1122900511,477254400,254938662,
277.5,144685285,505,1086748065,42184186,1074696960,469663000,250578489,
278.5,140951187,196,1094401721,43864365,1024847097,460812913,245771776,
279.5,136916781,73,1096942291,45973390,973917625,450750032,240497373,
280.5,132584624,26,1094105383,48546919,922453812,439538153,234729011,
281.5,127963135,9,1085737800,51627912,870968395,427259450,228440291,
282.5,123066666,3,1071806713,55266659,819932535,414014515,221609872,
283.5,117915422,0,1052404045,59520668,769768956,399921818,214226279,
284.5,112535215,0,1027745641,64454347,720847313,385116503,206291891,
285.5,106957043,0,998165121,70138360,673481689,369748443,197825787,
286.5,101216515,0,964102688,76648558,627930068,353979566,188865333,
287.5,95353120,0,926089483,84064337,584395524,337980493,179466546,
288.5,89409372,0,884728405,92466299,543028850,321926585,169703433,
289.5,83429849,0,840672498,101933062,503932310,305993544,159666632,
290.5,77460161,0,794602170,112537097,467164215,290352728,149461726,
291.5,71545886,0,747202501,124339491,432744016,275166379,139207651,
292.5,65731510,0,699141830,137383596,400657659,260582919,129035548,
293.5,60059406,0,651052647,151687613,370862963,246732526,119088298,
294.5,54568895,0,603515590,167236255,343294837,233723115,109520699,
295.5,49295420,0,557047057,183971811,317870200,221636898,100499747,
296.5,44269858,0,512090684,201785088,294492483,210527623,92203670,
297.5,39517996,0,469012659,220506895,273055659,200418642,84817177,
298.5,35060181,0,428100619,239900928,253447764,191301899,78519265,
299.5,30911151,0,389565689,259659060,235553899,183137960,73460136,
300.5,27080039,0,353547105,279400118,219258737,175857200,69727660,
301.5,23570553,0,320118811,298673249,204448548,169362232,67312226,
302.5,20381297,0,289297379,316966772,191012802,163531650,66086759,
303.5,17506222,0,261050672,333723178,178845379,158225090,65815976,
304.5,14935180,0,235306730,348360402,167845446,153289552,66193258,
305.5,12654543,0,211962424,360298914,157918056,148566787,66888405,
306.5,10647871,0,190891560,368993436,148974494,143901472,67588591,
307.5,8896587,0,171952199,373967350,140932440,139149715,68024636,
308.5,7380641,0,154993029,374847186,133715975,134187366,67983984,
309.5,6079139,0,139858761,371394122,127255460,128917496,67315069,
310.5,4970917,0,126394511,363529243,121487338,123276402,65927085,
311.5,4035042,0,114449255,351349512,116353860,117237534,63787309,
312.5,3251241,0,103878419,335132083,111802771,110812903,60916817,
313.5,2600242,0,94545710,315325549,107786975,104051695,57384715,
314.5,2064038,0,86324316,292528087,104264175,97036123,53300939,
315.5,1626067,0,79097569,267453856,101196521,89874802,48807771,
316.5,1271321,0,72759197,240890409,98550256,82694236,44070498,
317.5,986390,0,67213242,213650917,96295375,75629185,39267823,
318.5,759456,0,62373758,186525663,94405295,68812834,34582665,
319.5,580230,0,58164332,160237293,92856543,62367680,30193639,
320.5,439875,0,54517507,135403818,91628459,56397932,26266601,
321.5,330886,0,51374145,112512323,90702920,50984055,22944047,
322.5,246966,0,48682779,91904975,90064073,46179759,20328902,
323.5,182894,0,46398959,73777476,89698090,42011484,18462037,
324.5,134387,0,44484637,58188690,89592941,38480131,17303348,
325.5,97974,0,42907588,45079131,89738163,35564571,16736103,
326.5,70869,0,41640882,34295304,90124662,33226343,16602170,
327.5,50862,0,40662406,25616729,90744508,31414901,16747741,
328.5,36218,0,39954443,18782698,91590745,30072821,17053065,
329.5,25590,0,39503304,13516380,92657207,29140496,17439495,
330.5,17940,0,39299009,9544676,93938333,28559992,17862752,
331.5,12479,0,39335012,6612991,95428997,28277896,18302283,
332.5,8614,0,39607976,4494852,97124325,28247153,18751829,
333.5,5900,0,40117562,2996852,99019529,28427969,19212652,
334.5,4010,0,40866269,1959777,101109729,28787957,19689258,
335.5,2705,0,41859270,1256912,103389785,29301734,20186961,
336.5,1811,0,43104270,790557,105854125,29950152,20710674,
337.5,1203,0,44611356,487607,108496574,30719348,21264437,
338.5,793,0,46392835,294919,111310190,31599747,21851339,
339.5,519,0,48463043,174913,114287095,32585114,22473639,
340.5,338,0,50838118,101725,117418318,33671700,23132952,
341.5,218,0,53535706,58013,120693642,34857516,23830441,
342.5,140,0,56574608,32444,124101458,36141730,24566986,
343.5,89,0,59974321,17793,127628636,37524168,25343315,
344.5,56,0,63754489,9570,131260403,39004904,26160099,
345.5,35,0,67934220,5049,134980249,40583911,27018010,
346.5,22,0,72531274,2613,138769843,42260750,27917736,
347.5,14,0,77561109,1326,142608986,44034287,28859969,
348.5,8,0,83035785,660,146475586,45902408,29845338,
349.5,5,0,88962717,323,150345663,47861742,30874303,
350.5,3,0,95343323,155,154193403,49907377,31947006,
351.5,2,0,102171562,73,157991236,52032575,33063057,
352.5,1,0,109432430,34,161709969,54228487,34221285,
353.5,0,0,117100457,15,165318953,56483885,35419435,
354.5,0,0,125138290,7,168786308,58784921,36653837,
355.5,0,0,133495437,3,172079180,61114924,37919063,
356.5,0,0,142107285,1,175164057,63454269,39207593,
357.5,0,0,150894490,0,178007122,65780322,40509523,
358.5,0,0,159762851,0,180574646,68067499,41812348,
359.5,0,0,168603773,0,182833427,70287440,43100854,
360.5,0,0,177295398,0,184751246,72409329,44357145,
361.5,0,0,185704470,0,186297357,74400365,45560829,
362.5,0,0,193688949,0,187442991,76226388,46689385,
363.5,0,0,201101373,0,188161861,77852647,47718694,
364.5,0,0,207792867,0,188430662,79244706,48623746,
365.5,0,0,213617704,0,188229561,80369453,49379473,
366.5,0,0,218438223,0,187542647,81196174,49961689,
367.5,0,0,222129882,0,186358345,81697645,50348084,
368.5,0,0,224586201,0,184669780,81851196,50519203,
369.5,0,0,225723314,0,182475063,81639675,50459380,
370.5,0,0,225483845,0,179777512,81052272,50157534,
371.5,0,0,223839888,0,176585781,80085134,49607807,
372.5,0,0,220794849,0,172913895,78741749,48809971,
373.5,0,0,216384039,0,168781189,77033045,47769599,
374.5,0,0,210673918,0,164212144,74977212,46497966,
375.5,0,0,203760038,0,159236118,72599231,45011694,
376.5,0,0,195763758,0,153886985,69930149,43332162,
377.5,0,0,186827923,0,148202669,67006118,41484699,
378.5,0,0,177111750,0,142224603,63867271,39497638,
379.5,0,0,166785201,0,135997114,60556463,37401265,
380.5,0,0,156023159,0,129566738,57117979,35226728,
381.5,0,0,144999706,0,122981503,53596242,33004984,
382.5,0,0,133882800,0,116290180,50034596,30765814,
383.5,0,0,122829582,0,109541520,46474221,28536980,
384.5,0,0,111982502,0,102783514,42953203,26343541,
385.5,0,0,101466377,0,96062666,39505808,24207351,
386.5,0,0,91386444,0,89423322,36161953,22146759,
387.5,0,0,81827381,0,82907061,32946888,20176488,
388.5,0,0,72853240,0,76552150,29881078,18307693,
389.5,0,0,64508165,0,70393102,26980253,16548145,
390.5,0,0,56817779,0,64460312,24255618,14902545,
391.5,0,0,49791045,0,58779806,21714170,13372898,
392.5,0,0,43422472,0,53373086,19359112,11958933,
393.5,0,0,37694496,0,48257075,17190314,10658531,
394.5,0,0,32579901,0,43444164,15204813,9468140,
395.5,0,0,28044165,0,38942342,13397302,8383146,
396.5,0,0,24047647,0,34755411,11760612,7398202,
397.5,0,0,20547539,0,30883271,10286162,6507504,
398.5,0,0,17499563,0,27322259,8964364,5705004,
399.5,0,0,14859375,0,24065535,7784982,4984583,
400.5,0,0,12583691,0,21103496,6737437,4340170,
401.5,0,0,10631143,0,18424209,5811070,3765833,
402.5,0,0,8962896,0,16013846,4995348,3255835,
403.5,0,0,7543041,0,13857117,4280032,2804673,
404.5,0,0,6338824,0,11937677,3655300,2407101,
405.5,0,0,5320716,0,10238516,3111846,2058146,
406.5,0,0,4462373,0,8742309,2640936,1753112,
407.5,0,0,3740515,0,7431737,2234450,1487587,
408.5,0,0,3134741,0,6289756,1884899,1257446,
409.5,0,0,2627306,0,5299830,1585427,1058845,
410.5,0,0,2202886,0,4446125,1329802,888225,
411.5,0,0,1848320,0,3713648,1112394,742306,
412.5,0,0,1552376,0,3088363,928148,618084,
413.5,0,0,1305507,0,2557261,772554,512822,
414.5,0,0,1099639,0,2108396,641607,424043,
415.5,0,0,927970,0,1730904,531775,349516,
416.5,0,0,784785,0,1414982,439953,287251,
417.5,0,0,665303,0,1151864,363433,235478,
418.5,0,0,565527,0,933771,299860,192636,
419.5,0,0,482131,0,753852,247197,157355,
420.5,0,0,412346,0,606117,203693,128443,
421.5,0,0,353872,0,485368,167848,104867,
422.5,0,0,304803,0,387125,138386,85737,
423.5,0,0,263557,0,307552,114222,70291,
424.5,0,0,228826,0,243386,94442,57880,
425.5,0,0,199525,0,191870,78279,47951,
426.5,0,0,174755,0,150687,65088,40040,
427.5,0,0,153774,0,117904,54336,33754,
428.5,0,0,135965,0,91917,45576,28766,
429.5,0,0,120818,0,71400,38444,24805,
430.5,0,0,107908,0,55268,32635,21649,
431.5,0,0,96885,0,42633,27903,19120,
432.5,0,0,87456,0,32775,24046,17076,
433.5,0,0,79377,0,25113,20898,15407,
434.5,0,0,72447,0,19180,18325,14031,
435.5,0,0,66497,0,14602,16220,12883,
436.5,0,0,61386,0,11082,14494,11918,
437.5,0,0,56997,0,8386,13076,11099,
438.5,0,0,53231,0,6327,11912,10402,
439.5,0,0,50006,0,4760,10953,9807,
440.5,0,0,47255,0,3571,10165,9298,
441.5,0,0,44920,0,2672,9518,8866,
442.5,0,0,42954,0,1994,8990,8500,
443.5,0,0,41318,0,1484,8560,8194,
444.5,0,0,39979,0,1102,8216,7943,
445.5,0,0,38911,0,817,7945,7743,
446.5,0,0,38093,0,604,7739,7589,
447.5,0,0,37508,0,445,7591,7480,
448.5,0,0,37145,0,328,7495,7413,
449.5,0,0,36995,0,241,7447,7387,
450.5,0,0,37051,0,177,7446,7402,
451.5,0,0,37313,0,129,7489,7456,
452.5,0,0,37782,0,94,7575,7552,
453.5,0,0,38461,0,69,7706,7689,
454.5,0,0,39357,0,50,7881,7869,
455.5,0,0,40481,0,36,8103,8094,
456.5,0,0,41846,0,26,8374,8368,
457.5,0,0,43469,0,19,8698,8693,
458.5,0,0,45370,0,14,9077,9073,
459.5,0,0,47574,0,10,9517,9514,
460.5,0,0,50110,0,7,10023,10022,
461.5,0,0,53011,0,5,10603,10602,
462.5,0,0,56317,0,4,11264,11263,
463.5,0,0,60073,0,3,12015,12015,
464.5,0,0,64331,0,2,12867,12866,
465.5,0,0,69150,0,1,13830,13830,
466.5,0,0,74598,0,1,14920,14920,
467.5,0,0,80754,0,0,16151,16151,
468.5,0,0,87707,0,0,17541,17541,
469.5,0,0,95556,0,0,19111,19111,
470.5,0,0,104418,0,0,20884,20884,
471.5,0,0,114423,0,0,22885,22885,
472.5,0,0,125718,0,0,25144,25144,
473.5,0,0,138473,0,0,27695,27695,
474.5,0,0,152876,0,0,30575,30575,
475.5,0,0,169142,0,0,33828,33828,
476.5,0,0,187513,0,0,37503,37503,
477.5,0,0,208262,0,0,41652,41652,
478.5,0,0,231696,0,0,46339,46339,
479.5,0,0,258158,0,0,51632,51632,
480.5,0,0,288035,0,0,57607,57607,
481.5,0,0,321757,0,0,64351,64351,
482.5,0,0,359806,0,0,71961,71961,
483.5,0,0,402716,0,0,80543,80543,
484.5,0,0,451081,0,0,90216,90216,
485.5,0,0,505557,0,0,101111,101111,
486.5,0,0,566870,0,0,113374,113374,
487.5,0,0,635814,0,0,127163,127163,
488.5,0,0,713263,0,0,142653,142653,
489.5,0,0,800167,0,0,160033,160033,
490.5,0,0,897560,0,0,179512,179512,
491.5,0,0,1006560,0,0,201312,201312,
492.5,0,0,1128371,0,0,225674,225674,
493.5,0,0,1264282,0,0,252856,252856,
494.5,0,0,1415663,0,0,283133,283133,
495.5,0,0,1583966,0,0,316793,316793,
496.5,0,0,1770717,0,0,354143,354143,
497.5,0,0,1977506,0,0,395501,395501,
498.5,0,0,2205976,0,0,441195,441195,
499.5,0,0,2457812,0,0,491562,491562,
500.5,0,0,2734722,0,0,546944,546944,
501.5,0,0,3038413,0,0,607683,607683,
502.5,0,0,3370570,0,0,674114,674114,
503.5,0,0,3732825,0,0,746565,746565,
504.5,0,0,4126727,0,0,825345,825345,
505.5,0,0,4553703,0,0,910741,910741,
506.5,0,0,5015019,0,0,1003004,1003004,
507.5,0,0,5511738,0,0,1102348,1102348,
508.5,0,0,6044673,0,0,1208935,1208935,
509.5,0,0,6614341,0,0,1322868,1322868,
510.5,0,0,7220909,0,0,1444182,1444182,
511.5,0,0,7864153,0,0,1572831,1572831,
512.5,0,0,8543403,0,0,1708681,1708681,
513.5,0,0,9257499,0,0,1851500,1851500,
514.5,0,0,10004749,0,0,2000950,2000950,
515.5,0,0,10782891,0,0,2156578,2156578,
516.5,0,0,11589065,0,0,2317813,2317813,
517.5,0,0,12419787,0,0,2483957,2483957,
518.5,0,0,13270943,0,0,2654189,2654189,
519.5,0,0,14137784,0,0,2827557,2827557,
520.5,0,0,15014941,0,0,3002988,3002988,
521.5,0,0,15896451,0,0,3179290,3179290,
522.5,0,0,16775802,0,0,3355160,3355160,
523.5,0,0,17645984,0,0,3529197,3529197,
524.5,0,0,18499569,0,0,3699914,3699914,
525.5,0,0,19328794,0,0,3865759,3865759,
526.5,0,0,20125664,0,0,4025133,4025133,
527.5,0,0,20882067,0,0,4176413,4176413,
528.5,0,0,21589904,0,0,4317981,4317981,
529.5,0,0,22241216,0,0,4448243,4448243,
530.5,0,0,22828332,0,0,4565666,4565666,
531.5,0,0,23344005,0,0,4668801,4668801,
532.5,0,0,23781563,0,0,4756313,4756313,
533.5,0,0,24135039,0,0,4827008,4827008,
534.5,0,0,24399302,0,0,4879860,4879860,
535.5,0,0,24570177,0,0,4914035,4914035,
536.5,0,0,24644545,0,0,4928909,4928909,
537.5,0,0,24620423,0,0,4924085,4924085,
538.5,0,0,24497027,0,0,4899405,4899405,
539.5,0,0,24274807,0,0,4854961,4854961,
540.5,0,0,23955459,0,0,4791092,4791092,
541.5,0,0,23541909,0,0,4708382,4708382,
542.5,0,0,23038267,0,0,4607653,4607653,
543.5,0,0,22449762,0,0,4489952,4489952,
544.5,0,0,21782650,0,0,4356530,4356530,
545.5,0,0,21044093,0,0,4208819,4208819,
546.5,0,0,20242033,0,0,4048407,4048407,
547.5,0,0,19385035,0,0,3877007,3877007,
548.5,0,0,18482133,0,0,3696427,3696427,
549.5,0,0,17542658,0,0,3508532,3508532,
550.5,0,0,16576068,0,0,3315214,3315214,
551.5,0,0,15591785,0,0,3118357,3118357,
552.5,0,0,14599027,0,0,2919805,2919805,
553.5,0,0,13606664,0,0,2721333,2721333,
554.5,0,0,12623076,0,0,2524615,2524615,
555.5,0,0,11656037,0,0,2331207,2331207,
556.5,0,0,10712615,0,0,2142523,2142523,
557.5,0,0,9799091,0,0,1959818,1959818,
558.5,0,0,8920906,0,0,1784181,1784181,
559.5,0,0,8082624,0,0,1616525,1616525,
560.5,0,0,7287921,0,0,1457584,1457584,
561.5,0,0,6539592,0,0,1307918,1307918,
562.5,0,0,5839578,0,0,1167916,1167916,
563.5,0,0,5189009,0,0,1037802,1037802,
564.5,0,0,4588260,0,0,917652,917652,
565.5,0,0,4037021,0,0,807404,807404,
566.5,0,0,3534373,0,0,706875,706875,
567.5,0,0,3078870,0,0,615774,615774,
568.5,0,0,2668624,0,0,533725,533725,
569.5,0,0,2301389,0,0,460278,460278,
570.5,0,0,1974646,0,0,394929,394929,
571.5,0,0,1685680,0,0,337136,337136,
572.5,0,0,1431654,0,0,286331,286331,
573.5,0,0,1209674,0,0,241935,241935,
574.5,0,0,1016849,0,0,203370,203370,
575.5,0,0,850343,0,0,170069,170069,
576.5,0,0,707411,0,0,141482,141482,
577.5,0,0,585439,0,0,117088,117088,
578.5,0,0,481963,0,0,96393,96393,
579.5,0,0,394695,0,0,78939,78939,
580.5,0,0,321526,0,0,64305,64305,
581.5,0,0,260538,0,0,52108,52108,
582.5,0,0,209998,0,0,42000,42000,
583.5,0,0,168363,0,0,33673,33673,
584.5,0,0,134262,0,0,26852,26852,
585.5,0,0,106495,0,0,21299,21299,
586.5,0,0,84018,0,0,16804,16804,
587.5,0,0,65928,0,0,13186,13186,
588.5,0,0,51454,0,0,10291,10291,
589.5,0,0,39941,0,0,7988,7988,
590.5,0,0,30835,0,0,6167,6167,
591.5,0,0,23676,0,0,4735,4735,
592.5,0,0,18080,0,0,3616,3616,
593.5,0,0,13732,0,0,2746,2746,
594.5,0,0,10372,0,0,2074,2074,
595.5,0,0,7791,0,0,1558,1558,
596.5,0,0,5821,0,0,1164,1164,
597.5,0,0,4324,0,0,865,865,
598.5,0,0,3195,0,0,639,639,
599.5,0,0,2348,0,0,470,470,
600.5,0,0,1716,0,0,343,343,
601.5,0,0,1247,0,0,249,249,
602.5,0,0,901,0,0,180,180,
603.5,0,0,647,0,0,129,129,
604.5,0,0,463,0,0,93,93,
605.5,0,0,329,0,0,66,66,
606.5,0,0,232,0,0,46,46,
607.5,0,0,163,0,0,33,33,
608.5,0,0,114,0,0,23,23,
609.5,0,0,79,0,0,16,16,
610.5,0,0,55,0,0,11,11,
611.5,0,0,38,0,0,8,8,
612.5,0,0,26,0,0,5,5,
613.5,0,0,17,0,0,3,3,
614.5,0,0,12,0,0,2,2,
615.5,0,0,8,0,0,2,2,
616.5,0,0,5,0,0,1,1,
617.5,0,0,4,0,0,0,0,
618.5,0,0,2,0,0,0,0,
619.5,0,0,2,0,0,0,0,
620.5,0,0,1,0,0,0,0,
621.5,0,0,0,0,0,0,0,
622.5,0,0,0,0,0,0,0,
623.5,0,0,0,0,0,0,0,
624.5,0,0,0,0,0,0,0,
625.5,0,0,0,0,0,0,0,
626.5,0,0,0,0,0,0,0,
627.5,0,0,0,0,0,0,0,
628.5,0,0,0,0,0,0,0,
629.5,0,0,0,0,0,0,0,
630.5,0,0,0,0,0,0,0,
631.5,0,0,0,0,0,0,0,
632.5,0,0,0,0,0,0,0,
633.5,0,0,0,0,0,0,0,
634.5,0,0,0,0,0,0,0,
635.5,0,0,0,0,0,0,0,
636.5,0,0,0,0,0,0,0,
637.5,0,0,0,0,0,0,0,
638.5,0,0,0,0,0,0,0,
639.5,0,0,0,0,0,0,0,
640.5,0,0,0,0,0,0,0,
641.5,0,0,0,0,0,0,0,
642.5,0,0,0,0,0,0,0,
643.5,0,0,0,0,0,0,0,
644.5,0,0,0,0,0,0,0,
645.5,0,0,0,0,0,0,0,
646.5,0,0,0,0,0,0,0,
647.5,0,0,0,0,0,0,0,
648.5,0,0,0,0,0,0,0,
649.5,0,0,0,0,0,0,0,
650.5,0,0,0,0,0,0,0,
651.5,0,0,0,0,0,0,0,
652.5,0,0,0,0,0,0,0,
653.5,0,0,0,0,0,0,0,
654.5,0,0,0,0,0,0,0,
655.5,0,0,0,0,0,0,0,
656.5,0,0,0,0,0,0,0,
657.5,0,0,0,0,0,0,0,
658.5,0,0,0,0,0,0,0,
659.5,0,0,0,0,0,0,0,
660.5,0,0,0,0,0,0,0,
661.5,0,0,0,0,0,0,0,
662.5,0,0,0,0,0,0,0,
663.5,0,0,0,0,0,0,0,
664.5,0,0,0,0,0,0,0,
665.5,0,0,0,0,0,0,0,
666.5,0,0,0,0,0,0,0,
667.5,0,0,0,0,0,0,0,
668.5,0,0,0,0,0,0,0,
669.5,0,0,0,0,0,0,0,
670.5,0,0,0,0,0,0,0,
671.5,0,0,0,0,0,0,0,
672.5,0,0,0,0,0,0,0,
673.5,0,0,0,0,0,0,0,
674.5,0,0,0,0,0,0,0,
675.5,0,0,0,0,0,0,0,
676.5,0,0,0,0,0,0,0,
677.5,0,0,0,0,0,0,0,
678.5,0,0,0,0,0,0,0,
679.5,0,0,0,0,0,0,0,
680.5,0,0,0,0,0,0,0,
681.5,0,0,0,0,0,0,0,
682.5,0,0,0,0,0,0,0,
683.5,0,0,0,0,0,0,0,
684.5,0,0,0,0,0,0,0,
685.5,0,0,0,0,0,0,0,
686.5,0,0,0,0,0,0,0,
687.5,0,0,0,0,0,0,0,
688.5,0,0,0,0,0,0,0,
689.5,0,0,0,0,0,0,0,
690.5,0,0,0,0,0,0,0,
691.5,0,0,0,0,0,0,0,
692.5,0,0,0,0,0,0,0,
693.5,0,0,0,0,0,0,0,
694.5,0,0,0,0,0,0,0,
695.5,0,0,0,0,0,0,0,
696.5,0,0,0,0,0,0,0,
697.5,0,0,0,0,0,0,0,
698.5,0,0,0,0,0,0,0,
699.5,0,0,0,0,0,0,0,
700.5,0,0,0,0,0,0,0,
701.5,0,0,0,0,0,0,0,
702.5,0,0,0,0,0,0,0,
703.5,0,0,0,0,0,0,0,
704.5,0,0,0,0,0,0,0,
705.5,0,0,0,0,0,0,0,
706.5,0,0,0,0,0,0,0,
707.5,0,0,0,0,0,0,0,
708.5,0,0,0,0,0,0,0,
709.5,0,0,0,0,0,0,0,
710.5,0,0,0,0,0,0,0,
711.5,0,0,0,0,0,0,0,
712.5,0,0,0,0,0,0,0,
713.5,0,0,0,0,0,0,0,
714.5,0,0,0,0,0,0,0,
715.5,0,0,0,0,0,0,0,
716.5,0,0,0,0,0,0,0,
717.5,0,0,0,0,0,0,0,
718.5,0,0,0,0,0,0,0,
719.5,0,0,0,0,0,0,0,
720.5,0,0,0,0,0,0,0,
721.5,0,0,0,0,0,0,0,
722.5,0,0,0,0,0,0,0,
723.5,0,0,0,0,0,0,0,
724.5,0,0,0,0,0,0,0,
725.5,0,0,0,0,0,0,0,
726.5,0,0,0,0,0,0,0,
727.5,0,0,0,0,0,0,0,
728.5,0,0,0,0,0,0,0,
729.5,0,0,0,0,0,0,0,
730.5,0,0,0,0,0,0,0,
731.5,0,0,0,0,0,0,0,
732.5,0,0,0,0,0,0,0,
733.5,0,0,0,0,0,0,0,
734.5,0,0,0,0,0,0,0,
735.5,0,0,0,0,0,0,0,
736.5,0,0,0,0,0,0,0,
737.5,0,0,0,0,0,0,0,
738.5,0,0,0,0,0,0,0,
739.5,0,0,0,0,0,0,0,
740.5,0,0,0,0,0,0,0,
741.5,0,0,0,0,0,0,0,
742.5,0,0,0,0,0,0,0,
743.5,0,0,0,0,0,0,0,
744.5,0,0,0,0,0,0,0,
745.5,0,0,0,0,0,0,0,
746.5,0,0,0,0,0,0,0,
747.5,0,0,0,0,0,0,0,
748.5,0,0,0,0,0,0,0,
749.5,0,0,0,0,0,0,0,
750.5,0,0,0,0,0,0,0,
751.5,0,0,0,0,0,0,0,
752.5,0,0,0,0,0,0,0,
753.5,0,0,0,0,0,0,0,
754.5,0,0,0,0,0,0,0,
755.5,0,0,0,0,0,0,0,
756.5,0,0,0,0,0,0,0,
757.5,0,0,0,0,0,0,0,
758.5,0,0,0,0,0,0,0,
759.5,0,0,0,0,0,0,0,
760.5,0,0,0,0,0,0,0,
761.5,0,0,0,0,0,0,0,
762.5,0,0,0,0,0,0,0,
763.5,0,0,0,0,0,0,0,
764.5,0,0,0,0,0,0,0,
765.5,0,0,0,0,0,0,0,
766.5,0,0,0,0,0,0,0,
767.5,0,0,0,0,0,0,0,
768.5,0,0,0,0,0,0,0,
769.5,0,0,0,0,0,0,0,
770.5,0,0,0,0,0,0,0,
771.5,0,0,0,0,0,0,0,
772.5,0,0,0,0,0,0,0,
773.5,0,0,0,0,0,0,0,
774.5,0,0,0,0,0,0,0,
775.5,0,0,0,0,0,0,0,
776.5,0,0,0,0,0,0,0,
777.5,0,0,0,0,0,0,0,
778.5,0,0,0,0,0,0,0,
779.5,0,0,0,0,0,0,0,
780.5,0,0,0,0,0,0,0,
781.5,0,0,0,0,0,0,0,
782.5,0,0,0,0,0,0,0,
783.5,0,0,0,0,0,0,0,
784.5,0,0,0,0,0,0,0,
785.5,0,0,0,0,0,0,0,
786.5,0,0,0,0,0,0,0,
787.5,0,0,0,0,0,0,0,
788.5,0,0,0,0,0,0,0,
789.5,0,0,0,0,0,0,0,
790.5,0,0,0,0,0,0,0,
791.5,0,0,0,0,0,0,0,
792.5,0,0,0,0,0,0,0,
793.5,0,0,0,0,0,0,0,
794.5,0,0,0,0,0,0,0,
795.5,0,0,0,0,0,0,0,
796.5,0,0,0,0,0,0,0,
797.5,0,0,0,0,0,0,0,
798.5,0,0,0,0,0,0,0,
799.5,0,0,0,0,0,0,0,
800.5,0,0,0,0,0,0,0,
801.5,0,0,0,0,0,0,0,
802.5,0,0,0,0,0,0,0,
803.5,0,0,0,0,0,0,0,
804.5,0,0,0,0,0,0,0,
805.5,0,0,0,0,0,0,0,
806.5,0,0,0,0,0,0,0,
807.5,0,0,0,0,0,0,0,
808.5,0,0,0,0,0,0,0,
809.5,0,0,0,0,0,0,0,
810.5,0,0,0,0,0,0,0,
811.5,0,0,0,0,0,0,0,
812.5,0,0,0,0,0,0,0,
813.5,0,0,0,0,0,0,0,
814.5,0,0,0,0,0,0,0,
815.5,0,0,0,0,0,0,0,
816.5,0,0,0,0,0,0,0,
817.5,0,0,0,0,0,0,0,
818.5,0,0,0,0,0,0,0,
819.5,0,0,0,0,0,0,0,
820.5,0,0,0,0,0,0,0,
821.5,0,0,0,0,0,0,0,
822.5,0,0,0,0,0,0,0,
823.5,0,0,0,0,0,0,0,
824.5,0,0,0,0,0,0,0,
825.5,0,0,0,0,0,0,0,
826.5,0,0,0,0,0,0,0,
827.5,0,0,0,0,0,0,0,
828.5,0,0,0,0,0,0,0,
829.5,0,0,0,0,0,0,0,
830.5,0,0,0,0,0,0,0,
831.5,0,0,0,0,0,0,0,
832.5,0,0,0,0,0,0,0,
833.5,0,0,0,0,0,0,0,
834.5,0,0,0,0,0,0,0,
835.5,0,0,0,0,0,0,0,
836.5,0,0,0,0,0,0,0,
837.5,0,0,0,0,0,0,0,
838.5,0,0,0,0,0,0,0,
839.5,0,0,0,0,0,0,0,
840.5,0,0,0,0,0,0,0,
841.5,0,0,0,0,0,0,0,
842.5,0,0,0,0,0,0,0,
843.5,0,0,0,0,0,0,0,
844.5,0,0,0,0,0,0,0,
845.5,0,0,0,0,0,0,0,
846.5,0,0,0,0,0,0,0,
847.5,0,0,0,0,0,0,0,
848.5,0,0,0,0,0,0,0,
849.5,0,0,0,0,0,0,0,
850.5,0,0,0,0,0,0,0,
851.5,0,0,0,0,0,0,0,
852.5,0,0,0,0,0,0,0,
853.5,0,0,0,0,0,0,0,
854.5,0,0,0,0,0,0,0,
855.5,0,0,0,0,0,0,0,
856.5,0,0,0,0,0,0,0,
857.5,0,0,0,0,0,0,0,
858.5,0,0,0,0,0,0,0,
859.5,0,0,0,0,0,0,0,
860.5,0,0,0,0,0,0,0,
861.5,0,0,0,0,0,0,0,
862.5,0,0,0,0,0,0,0,
863.5,0,0,0,0,0,0,0,
864.5,0,0,0,0,0,0,0,
865.5,0,0,0,0,0,0,0,
866.5,0,0,0,0,0,0,0,
867.5,0,0,0,0,0,0,0,
868.5,0,0,0,0,0,0,0,
869.5,0,0,0,0,0,0,0,
870.5,0,0,0,0,0,0,0,
871.5,0,0,0,0,0,0,0,
872.5,0,0,0,0,0,0,0,
873.5,0,0,0,0,0,0,0,
874.5,0,0,0,0,0,0,0,
875.5,0,0,0,0,0,0,0,
876.5,0,0,0,0,0,0,0,
877.5,0,0,0,0,0,0,0,
878.5,0,0,0,0,0,0,0,
879.5,0,0,0,0,0,0,0,
880.5,0,0,0,0,0,0,0,
881.5,0,0,0,0,0,0,0,
882.5,0,0,0,0,0,0,0,
883.5,0,0,0,0,0,0,0,
884.5,0,0,0,0,0,0,0,
885.5,0,0,0,0,0,0,0,
886.5,0,0,0,0,0,0,0,
887.5,0,0,0,0,0,0,0,
888.5,0,0,0,0,0,0,0,
889.5,0,0,0,0,0,0,0,
890.5,0,0,0,0,0,0,0,
891.5,0,0,0,0,0,0,0,
892.5,0,0,0,0,0,0,0,
893.5,0,0,0,0,0,0,0,
894.5,0,0,0,0,0,0,0,
895.5,0,0,0,0,0,0,0,
896.5,0,0,0,0,0,0,0,
897.5,0,0,0,0,0,0,0,
898.5,0,0,0,0,0,0,0,
899.5,0,0,0,0,0,0,0,
900.5,0,0,0,0,0,0,0,
901.5,0,0,0,0,0,0,0,
902.5,0,0,0,0,0,0,0,
903.5,0,0,0,0,0,0,0,
904.5,0,0,0,0,0,0,0,
905.5,0,0,0,0,0,0,0,
906.5,0,0,0,0,0,0,0,
907.5,0,0,0,0,0,0,0,
908.5,0,0,0,0,0,0,0,
909.5,0,0,0,0,0,0,0,
910.5,0,0,0,0,0,0,0,
911.5,0,0,0,0,0,0,0,
912.5,0,0,0,0,0,0,0,
913.5,0,0,0,0,0,0,0,
914.5,0,0,0,0,0,0,0,
915.5,0,0,0,0,0,0,0,
916.5,0,0,0,0,0,0,0,
917.5,0,0,0,0,0,0,0,
918.5,0,0,0,0,0,0,0,
919.5,0,0,0,0,0,0,0,
920.5,0,0,0,0,0,0,0,
921.5,0,0,0,0,0,0,0,
922.5,0,0,0,0,0,0,0,
923.5,0,0,0,0,0,0,0,
924.5,0,0,0,0,0,0,0,
925.5,0,0,0,0,0,0,0,
926.5,0,0,0,0,0,0,0,
927.5,0,0,0,0,0,0,0,
928.5,0,0,0,0,0,0,0,
929.5,0,0,0,0,0,0,0,
930.5,0,0,0,0,0,0,0,
931.5,0,0,0,0,0,0,0,
932.5,0,0,0,0,0,0,0,
933.5,0,0,0,0,0,0,0,
934.5,0,0,0,0,0,0,0,
935.5,0,0,0,0,0,0,0,
936.5,0,0,0,0,0,0,0,
937.5,0,0,0,0,0,0,0,
938.5,0,0,0,0,0,0,0,
939.5,0,0,0,0,0,0,0,
940.5,0,0,0,0,0,0,0,
941.5,0,0,0,0,0,0,0,
942.5,0,0,0,0,0,0,0,
943.5,0,0,0,0,0,0,0,
944.5,0,0,0,0,0,0,0,
945.5,0,0,0,0,0,0,0,
946.5,0,0,0,0,0,0,0,
947.5,0,0,0,0,0,0,0,
948.5,0,0,0,0,0,0,0,
949.5,0,0,0,0,0,0,0,
950.5,0,0,0,0,0,0,0,
951.5,0,0,0,0,0,0,0,
952.5,0,0,0,0,0,0,0,
953.5,0,0,0,0,0,0,0,
954.5,0,0,0,0,0,0,0,
955.5,0,0,0,0,0,0,0,
956.5,0,0,0,0,0,0,0,
957.5,0,0,0,0,0,0,0,
958.5,0,0,0,0,0,0,0,
959.5,0,0,0,0,0,0,0,
960.5,0,0,0,0,0,0,0,
961.5,0,0,0,0,0,0,0,
962.5,0,0,0,0,0,0,0,
963.5,0,0,0,0,0,0,0,
964.5,0,0,0,0,0,0,0,
965.5,0,0,0,0,0,0,0,
966.5,0,0,0,0,0,0,0,
967.5,0,0,0,0,0,0,0,
968.5,0,0,0,0,0,0,0,
969.5,0,0,0,0,0,0,0,
970.5,0,0,0,0,0,0,0,
971.5,0,0,0,0,0,0,0,
972.5,0,0,0,0,0,0,0,
973.5,0,0,0,0,0,0,0,
974.5,0,0,0,0,0,0,0,
975.5,0,0,0,0,0,0,0,
976.5,0,0,0,0,0,0,0,
977.5,0,0,0,0,0,0,0,
978.5,0,0,0,0,0,0,0,
979.5,0,0,0,0,0,0,0,
980.5,0,0,0,0,0,0,0,
981.5,0,0,0,0,0,0,0,
982.5,0,0,0,0,0,0,0,
983.5,0,0,0,0,0,0,0,
984.5,0,0,0,0,0,0,0,
985.5,0,0,0,0,0,0,0,
986.5,0,0,0,0,0,0,0,
987.5,0,0,0,0,0,0,0,
988.5,0,0,0,0,0,0,0,
989.5,0,0,0,0,0,0,0,
990.5,0,0,0,0,0,0,0,
991.5,0,0,0,0,0,0,0,
992.5,0,0,0,0,0,0,0,
993.5,0,0,0,0,0,0,0,
994.5,0,0,0,0,0,0,0,
995.5,0,0,0,0,0,0,0,
996.5,0,0,0,0,0,0,0,
997.5,0,0,0,0,0,0,0,
998.5,0,0,0,0,0,0,0,
999.5,0,0,0,0,0,0,0,
Percentile,Size (nm),Size (nm),Size (nm),Size (nm),Size (nm),
0,9.0,31.0,34.0,23.0,13.0,
1,34.4,54.8,57.3,52.7,37.5,
2,39.2,56.6,60.8,56.2,42.8,
3,42.1,57.8,62.9,58.5,46.6,
4,44.1,58.7,64.4,60.3,49.5,
5,45.6,59.5,65.6,61.9,51.9,
6,46.7,60.2,66.6,63.3,53.9,
7,47.7,60.9,67.6,64.6,55.7,
8,48.5,61.5,68.4,65.7,57.4,
9,49.3,62.1,69.2,66.8,58.9,
10,50.1,62.7,69.9,67.7,60.4,
11,50.7,63.2,70.6,68.6,61.8,
12,51.4,63.7,71.3,69.5,63.1,
13,52.0,64.3,71.9,70.2,64.4,
14,52.6,64.8,72.5,70.9,65.7,
15,53.2,65.3,73.2,71.6,67.0,
16,53.8,65.8,73.8,72.2,68.3,
17,54.4,66.3,74.4,72.8,69.5,
18,55.0,66.9,75.0,73.4,70.8,
19,55.6,67.4,75.6,73.9,72.0,
20,56.2,67.9,76.3,74.5,73.1,
21,56.8,68.4,76.9,75.0,74.3,
22,57.4,69.0,77.5,75.4,75.4,
23,58.0,69.5,78.1,75.9,76.5,
24,58.6,70.1,78.8,76.4,77.6,
25,59.2,70.7,79.4,76.8,78.6,
26,59.8,71.2,80.1,77.3,79.7,
27,60.4,71.8,80.7,77.7,80.7,
28,60.9,72.4,81.4,78.1,81.6,
29,61.5,73.0,82.0,78.6,82.6,
30,62.1,73.6,82.7,79.0,83.5,
31,62.6,74.2,83.4,79.4,84.4,
32,63.1,74.9,84.1,79.8,85.3,
33,63.6,75.5,84.8,80.2,86.2,
34,64.2,76.1,85.5,80.7,87.1,
35,64.7,76.7,86.3,81.1,87.9,
36,65.2,77.4,87.0,81.5,88.8,
37,65.6,78.0,87.8,82.0,89.6,
38,66.1,78.7,88.5,82.4,90.4,
39,66.6,79.3,89.3,82.9,91.2,
40,67.1,79.9,90.0,83.3,92.0,
41,67.5,80.5,90.8,83.8,92.8,
42,68.0,81.2,91.6,84.2,93.6,
43,68.4,81.8,92.3,84.7,94.4,
44,68.9,82.4,93.1,85.2,95.2,
45,69.3,83.0,93.8,85.8,96.0,
46,69.8,83.6,94.6,86.3,96.7,
47,70.3,84.2,95.3,86.8,97.5,
48,70.7,84.8,96.1,87.4,98.3,
49,71.2,85.4,96.8,88.0,99.0,
50,71.7,86.0,97.5,88.6,99.8,
51,72.2,86.7,98.2,89.2,100.6,
52,72.7,87.3,98.9,89.9,101.3,
53,73.2,87.9,99.5,90.6,102.1,
54,73.7,88.5,100.2,91.3,102.9,
55,74.2,89.2,100.9,92.1,103.6,
56,74.8,89.8,101.5,92.8,104.4,
57,75.4,90.5,102.1,93.7,105.2,
58,76.0,91.2,102.8,94.5,106.0,
59,76.6,91.9,103.4,95.4,106.8,
60,77.3,92.6,104.0,96.3,107.7,
61,78.0,93.4,104.6,97.2,108.5,
62,78.7,94.2,105.2,98.2,109.4,
63,79.5,95.0,105.8,99.2,110.3,
64,80.4,95.8,106.5,100.2,111.2,
65,81.3,96.7,107.1,101.2,112.1,
66,82.2,97.7,107.7,102.3,113.1,
67,83.3,98.7,108.4,103.3,114.1,
68,84.4,99.7,109.0,104.3,115.2,
69,85.5,100.8,109.7,105.4,116.3,
70,86.7,101.8,110.4,106.5,117.5,
71,87.9,102.9,111.1,107.5,118.8,
72,89.1,104.0,111.9,108.6,120.1,
73,90.3,105.2,112.7,109.6,121.5,
74,91.5,106.3,113.6,110.7,123.0,
75,92.7,107.4,114.5,111.7,124.6,
76,93.8,108.5,115.6,112.8,126.3,
77,94.9,109.7,116.8,113.8,128.1,
78,95.9,110.8,118.2,114.9,130.0,
79,97.0,112.0,119.9,116.0,132.1,
80,98.0,113.3,122.3,117.2,134.3,
81,99.0,114.6,125.8,118.4,136.6,
82,100.1,115.9,132.2,119.6,139.1,
83,101.2,117.5,141.6,120.9,141.7,
84,102.4,119.1,148.2,122.3,144.5,
85,103.7,121.1,152.6,123.8,147.4,
86,105.1,123.5,156.0,125.5,150.7,
87,106.9,126.3,159.2,127.5,154.2,
88,109.1,129.7,162.3,129.8,158.1,
89,112.2,133.4,165.9,132.8,162.4,
90,117.8,137.0,170.6,136.7,167.2,
91,126.4,140.2,178.7,142.4,172.3,
92,132.9,143.2,193.1,150.0,177.6,
93,137.4,146.0,203.9,158.0,183.2,
94,141.2,148.9,211.0,165.2,189.2,
95,145.2,152.4,217.3,171.9,196.3,
96,150.6,158.3,224.8,179.2,206.3,
97,172.9,217.6,239.2,189.2,229.2,
98,229.2,228.1,269.3,211.8,258.6,
99,255.1,235.7,288.6,234.3,277.9,
100,353.0,283.0,621.0,357.0,467.0,
,,,,,,
Weighting,Surface Area,
Filename,mc3 r2 500 2018-12-06 16-02-36,mc3 r2 500 2018-12-06 16-04-10,mc3 r2 500 2018-12-06 16-06-55,mc3 r2 500 2018-12-06 16-08-33,mc3 r2 500 2018-12-06 16-10-06,Average,Standard Error,
Mean,128.3,126.6,166.1,130.5,156.4,141.6,8.2,
Mode,71.0,88.0,107.0,81.5,106.0,90.7,7.0,
SD,70.8,54.8,86.3,57.6,72.3,68.3,5.7,
D10,61.8,70.8,81.5,76.4,84.6,75.0,4.0,
D50,100.5,110.1,144.1,113.3,135.4,120.7,8.2,
D90,252.8,229.7,282.1,220.0,267.9,250.5,11.6,
Valid Tracks,3641.0,8536.0,10389.0,11941.0,12659.0,,,
Graph Data,
Bin centre (nm),Surface area conc. (nm² / ml),Surface area conc. (nm² / ml),Surface area conc. (nm² / ml),Surface area conc. (nm² / ml),Surface area conc. (nm² / ml),Surface area average,Standard Error,
0.5,0,0,0,0,0,0,0,
1.5,0,0,0,0,0,0,0,
2.5,0,0,0,0,0,0,0,
3.5,0,0,0,0,0,0,0,
4.5,0,0,0,0,0,0,0,
5.5,0,0,0,0,0,0,0,
6.5,0,0,0,0,0,0,0,
7.5,0,0,0,0,0,0,0,
8.5,71,0,0,0,0,14,14,
9.5,4182,0,0,0,0,836,836,
10.5,109915,0,0,0,0,21983,21983,
11.5,1552786,0,0,0,0,310557,310557,
12.5,13476456,0,0,0,11,2695293,2695291,
13.5,79527262,0,0,0,605,15905574,15905422,
14.5,345261609,0,0,0,19368,69056195,69051353,
15.5,1173632097,0,0,0,388519,234804123,234707006,
16.5,3283506125,0,0,0,5184418,657738109,656442772,
17.5,7870545278,0,0,0,48413054,1583791666,1571716364,
18.5,16691963003,0,0,0,330713579,3404535316,3322474204,
19.5,32128764578,0,0,0,1719080025,6769568921,6348533030,
20.5,57241591192,0,0,0,7044782949,12857274828,11179626892,
21.5,95805389050,0,0,11,23495805074,23860238827,18552857519,
22.5,152271488687,0,0,544,65622179454,43578733737,29997788696,
23.5,231592346158,0,0,16407,157422222095,77802916932,49066435265,
24.5,338868416417,0,0,312280,331698237545,134113393248,82135106134,
25.5,478837280445,0,0,3917271,625959330952,220960105734,137294097385,
26.5,655306774918,0,0,33806231,1075930858671,346254287964,222215438637,
27.5,870706816118,0,0,209471351,1708919787340,515967214962,342594980151,
28.5,1125961245341,0,0,971556359,2539225034567,733231567253,501363679878,
29.5,1420832811064,5,0,3510596047,3566793372213,998227355866,698516423978,
30.5,1754774661675,166,0,10261360741,4779133831869,1308833970890,931510273022,
31.5,2128177994312,3570,0,25122019199,6155641219630,1661788247342,1196118527177,
32.5,2543813700740,52164,20,53168665341,7673098420620,2054016167777,1487537265687,
33.5,3008286755295,543588,513,100055417398,9311154601153,2483899463589,1801507945710,
34.5,3533459113767,4222260,10049,171590383117,11056868379263,2952384421691,2135254622491,
35.5,4137989995004,25431889,150582,273868697488,12907817997587,3463940454510,2488124930140,
36.5,4849302602080,122995320,1751101,414001419854,14873689314566,4027423616584,2861931706090,
37.5,5706338619216,492334965,16022430,601234670356,16976562675916,4656928864577,3261077520156,
38.5,6763360331543,1674908857,116927973,848229173549,19250283047696,5372732877923,3692591522582,
39.5,8094764394771,4956606487,689914591,1172375413490,21739316127948,6202420491457,4166218103434,
40.5,9800299320023,13027163512,3336966179,1597129140691,24497405467314,7182239611544,4694661407057,
41.5,12009081846077,30984801255,13417265750,2153412087605,27586204345072,8358620069152,5293970123413,
42.5,14879253564245,67850998084,45484257306,2881142584239,31073906332700,9789527547315,5983783287230,
43.5,18588210678818,138970721723,131849283741,3830966167129,35033768040531,11544752978388,6786725541698,
44.5,23307185721166,270047923303,331440701582,5066255126163,39542318923624,13703449679168,7725758688873,
45.5,29155992173539,504111650281,732581079375,6665414280010,44676991796477,16347018195936,8818160259466,
46.5,36141849136718,913414283205,1443221915629,8724416007461,50512892350886,19547158738780,10065687082112,
47.5,44100441302737,1619037905789,2568211644604,11359230788360,57118473946407,23353079117579,11442872424785,
48.5,52670663583872,2821430266095,4182433990827,14707388643298,64550020517074,27786387400233,12888459626503,
49.5,61333267111893,4844124941352,6313875269459,18927345793070,72845088149672,32852740253089,14306010620721,
50.5,69518766416106,8188449661718,8946960228601,24193808864326,82015415093709,38572680052892,15576533884749,
51.5,76751318776692,13586534430651,12046285999666,30687016443661,92040235639925,45022278258119,16580925962218,
52.5,82770305593297,22022891103556,15591629697417,38574663753134,102861319626426,52364161954766,17230000885114,
53.5,87581400007046,34677783206839,19612512450987,47987126473249,114381248171591,60848014061942,17508756500697,
54.5,91427013584081,52745868837362,24214596801982,58989949799347,126466262438381,70768738292230,17549687042347,
55.5,94703416635866,77122481315226,29596474549329,71561406259730,138954392030698,82387634158170,17724717447765,
56.5,97865521368890,108029319966626,36059577647582,85585412064758,151668541724194,95841674554410,18639157418522,
57.5,101349797230089,144730254050790,44014133348584,100868909339572,164433033664684,111079225526744,20827457218817,
58.5,105525831822748,185496614120367,53980805758400,117186784758055,177091138401559,127856234972226,24306945651660,
59.5,110671570487146,227883941162123,66582538342762,134348039711802,189520736834168,145801365307600,28539303077166,
60.5,116961255795296,269229163905802,82516088936790,152268486367031,201645609057324,164524120812448,32771096209247,
61.5,124456580912571,307174052126621,102490309202879,171032266409115,213440843961933,183718810522624,36328794115563,
62.5,133096619097881,340033772815365,127121644588693,190928596280687,224932170144192,203222560585364,38761290988822,
63.5,142687663409230,366931681708889,156789676195963,212458699208067,236190206187061,223011585341842,39896934266304,
64.5,152898461772021,387732093474271,191476583938863,236315857055712,247321390817793,243148877411732,39864501651333,
65.5,163268397816832,402860843506532,230637110774932,263344893003057,258457554563018,263713759932874,39097960378322,
66.5,173235213667907,413101713645182,273155995258810,294485399342824,269745809264045,284744826235754,38317120532767,
67.5,182184734089667,419423004297891,317434365991283,330697896739739,281339857893098,306215971802336,38434111278284,
68.5,189518620382223,422852751817793,361604203834745,372867459082075,293393184766892,328047243976746,40320025377417,
69.5,194729528802225,424398536312870,403818539054535,421678566761886,306054044827273,350135843151758,44502510164997,
70.5,197468819994487,424999553959417,442532666288145,477460377568667,319461819859668,372384647534077,51052107874448,
71.5,197592190840181,425499148553505,476697052624877,540013807700172,333744166777855,394709273299318,59730774523996,
72.5,195173574422388,426629537838668,505821353946636,608448726961650,349014417948053,417017522223479,70165367841791,
73.5,190485661174648,429003609246373,529917943603719,681075643181587,365368853002361,439170342041738,81898533151376,
74.5,183953500437564,433110356667596,549368318796820,755402966133941,382883688551217,460943766117428,94370759153342,
75.5,176093096754958,439311138672152,564765764367308,828279918172868,401611875157117,482012358624880,106916690854990,
76.5,167448331174054,447834237192215,576776967155224,896193439290058,421580007301541,501966596422618,118807866115350,
77.5,158537236861873,458765826659208,586045484655150,955682026774787,442785808101530,520363276610510,129334287642364,
78.5,149814172346523,472036761836385,593141424011262,1003786971279222,465196720425764,536795209979831,137900421456446,
79.5,141649606604473,487406606353950,598549529220514,1038441039718013,488750102809888,550959376941368,144108748982839,
80.5,134325447543830,504448849954439,602682610884668,1058707427476884,513355386887388,562703944549442,147809813903624,
81.5,128041716052221,522543821329434,605907062492485,1064823822600421,538898313759736,572042947246859,149108281613318,
82.5,122929801720425,540887598687677,608569861765962,1058060441719870,565247060015125,579138952781812,148326483012493,
83.5,119068049648675,558525205517158,611020197987796,1040445806358114,592259738643623,584263799631073,145936874055852,
84.5,116496453943290,574413561750973,613622546273809,1014435540808758,619792476156042,587752115786574,142480599538669,
85.5,115228326363233,587513660825727,616760953667414,982595409227890,647707084020855,589961086821024,138490383769662,
86.5,115257717307805,596903107903074,620836187765288,947348113448252,675877303533927,591244485991669,134432808508708,
87.5,116562022022632,601891807725671,626258186858719,910805870150190,704192723954932,591942122142429,130678444192520,
88.5,119099667176626,602118496031088,633436123861783,874687249208359,732559737273594,592380254710290,127499501713980,
89.5,122803170599177,597606797441411,642767670956827,840302046551622,760899254717505,592875788053308,125086267602402,
90.5,127568344154710,588767347408615,654628073338955,808582327871386,789141310277751,593737480610283,123569210431642,
91.5,133241075043093,576345123008658,669358696819857,780138768212932,817217055578077,595260143732523,123035557851593,
92.5,139603992965599,561324148643453,687253995188975,755325897418418,845048961992526,597711399241794,123535926791179,
93.5,146366284656780,544810595087369,708545447198019,734305288954649,872540263458342,601313575871032,125083774059110,
94.5,153160653330311,527917297906362,733380981576164,717100555063495,899564789240315,606224855423330,127653762722276,
95.5,159551493702324,511668155431436,761798766741107,703641594576275,925958354741381,612523673038505,131183546911155,
96.5,165057302207479,496932387844190,793695022373794,693797834983958,951512809214575,620199071324799,135579334931360,
97.5,169187917055197,484389704266660,828786748720180,687401460859632,975973688291510,629147903838636,140722314477436,
98.5,171493600804360,474520724010218,866571971337734,684262149050955,999042188218187,639178126684291,146472445948993,
99.5,171619061272429,467613693074722,906292176831369,684174927554224,1020381866987504,650016345144049,152667845194615,
100.5,169352550585569,463778398456552,946903818104504,686922657114689,1039630089046980,661317502661659,159120519148493,
101.5,164659506336491,462960223329496,987067626309251,692274445623574,1056413780877693,672675116495301,165611343671252,
102.5,157692524995999,464950399542251,1025165298861294,699981128880746,1070368588602603,683631588176579,171888255991446,
103.5,148774435359302,469391837532834,1059352152126915,709768828494734,1081160079163383,693689466535434,177671471928267,
104.5,138357430473141,475782886676739,1087650880755942,721331541461153,1088505270364946,702325601946384,182668173583001,
105.5,126966625116861,483483619126395,1108085467707617,734323720281667,1092192580595946,709010402565697,186596830378655,
106.5,115139319907638,491730390174748,1118846147424856,748353847627004,1092098309984066,713233603023662,189218640563670,
107.5,103370950034431,499664150844174,1118467685620727,762980065261023,1088198024294831,714536175211037,190371160153847,
108.5,92075657006125,506376010189136,1105996385516178,777708944481603,1080571693092291,712545738057066,189997610143603,
109.5,81564983170841,510969915230011,1081118573252021,791998441083479,1069402074405450,707010797428361,188165015239313,
110.5,72043887244228,512637614329989,1044226520038206,805265918746217,1054966546648053,697828097401338,185065396183775,
111.5,63620245648250,510736453273444,996406941143936,816901816622721,1037623257908392,685057742919348,180996698920680,
112.5,56322674792692,504857514949122,939350608026957,826289064823491,1017792994395438,668922571397540,176323861737266,
113.5,50121685590222,494871457155345,875195965162662,832827730172750,995938493495424,649791066315280,171425097574035,
114.5,44950307852701,480942642649945,806331245662597,835963655964993,972543013258817,628146173077811,166633355964279,
115.5,40721789261913,463508154300186,735185528260970,835219133601861,948089832780031,604544887640992,162186399010372,
116.5,37343321744752,443225380838571,664038338790985,830223030502341,923044045773822,579574823530094,158198591610042,
117.5,34725737254885,420897958050309,594870656615339,820737427563580,897837592325835,553813874361990,154661775503634,
118.5,32789694395816,397393257590924,529269938364906,806677803241958,872858025462472,527797743811215,151472959945094,
119.5,31469111980363,373564638048758,468390959775628,788124204785865,848441094155174,501998001749157,148477779251427,
120.5,30712604548561,350188766213766,412965405430479,765321662438388,824866888108214,476811065347882,145515382700028,
121.5,30483543114193,327923746424084,363347645651283,738669238707325,802359055524163,452556645884209,142453404837194,
122.5,30759181074459,307289047741566,319582275074460,708698397696832,781086476025227,429483075522509,139207840610767,
123.5,31529100269325,288664461114384,281480074922441,676042621296219,761166734877670,407776598496008,135748285540024,
124.5,32793073024226,272303124602830,248691971140908,641401182325544,742670780518033,387572026322308,132092214154120,
125.5,34558316753298,258353012814543,220774146457848,605500548991837,725628230955009,368962851194507,128292847971307,
126.5,36836047092472,246881801855836,197240846354485,569056961766292,710032903185026,352009712050822,124424642328829,
127.5,39637221740108,237901163375423,177604088467150,532743311763266,695848254624308,336746807994051,120569368279049,
128.5,42967418791310,231387838798532,161401271633647,497162664645585,683012533276793,323186345429174,116804680530738,
129.5,46820916623991,227299980830388,148212648709444,462829779214945,671443525505618,311321370176877,113196135884579,
130.5,51174235476162,225588075408567,137670960865317,430160944925234,661042862778148,301127415890686,109792890838292,
131.5,55979646507752,226200258912144,129465444524349,399471565210130,651699900682600,292563363167395,106626747090727,
132.5,61159413768886,229082092525146,123342104097139,370980251485650,643295216115186,285571815598401,103713819329819,
133.5,66601747167191,234170960522801,119101733645823,344817812514149,635703784261202,280079207622233,101057871260704,
134.5,72159534505910,241385347768133,116596756463191,321039415436651,628797898938486,275995790622474,98654297909855,
135.5,77652814976385,250609445186784,115727578730311,299638306924644,622449891276107,273215607418846,96493799699624,
136.5,82875610004647,261673931419183,116438837570962,280559743271247,616534685825320,271616561618272,94564956949280,
137.5,87607148211011,274334444299719,118715662999857,263714112199246,610932213096999,271060716161366,92855142865505,
138.5,91626786074706,288250176253989,122579857549588,248988573277399,605529676073880,271395013845913,91349516703826,
139.5,94731175059299,302966086156341,128085716230220,236256853081612,600223648034120,272452695712318,90028264138015,
140.5,96751634721326,317903166990147,135315056895396,225387080119072,594921962320302,274055780209249,88862841174295,
141.5,97569422502736,332361668017240,144370909483061,216247724520751,589545343258349,276019013556427,87812681593941,
142.5,97126743481694,345541704895010,155369235431443,208711822157882,584028722556297,278155645704465,86824429376911,
143.5,95431915988732,356583939652522,168428041576188,202659722887336,578322187733306,280285161567617,85835895442136,
144.5,92557993367487,364629877760229,183653352643348,197980621680860,572391518299694,282242672750323,84786269231856,
145.5,88635150381594,368897156850994,201121755268029,194573122875195,566218280636840,283889093202530,83632534917333,
146.5,83838059961513,368760845110560,220859661363541,192345063241128,559799472266142,285120620388577,82369776875755,
147.5,78370129504551,363828455511474,242820074961020,191212787829835,553146728436327,285875635248641,81050555305901,
148.5,72446731215346,353995361657644,266858457096978,191100039748752,546285126419280,286137143227600,79796310043052,
149.5,66279440169473,339469353558081,292710178339162,191936594846681,539251643342424,285929442051164,78792581131747,
150.5,60062864811428,320758103992419,319972865590232,193656746601477,532093339828736,285308784164858,78261321834739,
151.5,53965048252933,298620241334249,348097463026860,196197725823310,524865352712273,284349166229925,78410159785245,
152.5,48121777811525,273987746367346,376391785280893,199498123761749,517628784838896,283125643612082,79370705115493,
153.5,42634584103255,247872608302682,404039535012238,203496375051515,510448578351873,281698336164313,81149629196067,
154.5,37571814426062,221272758482610,430136104473360,208129347713488,503391450464833,280100295112071,83615263088946,
155.5,32971953442114,195090932064932,453740101207857,213331080214750,496523958636553,278331605113241,86524990665417,
156.5,28848321424757,170076013878243,473936786228590,219031699718957,489910746738632,276360713597836,89578278236601,
157.5,25194364914189,146791009200178,489907038020316,225156550588427,483613006859426,274132393916507,92473084735991,
158.5,21988915392724,125606570859150,500993681472888,231625557730050,477687174363733,271580379963709,94950280030683,
159.5,19200980930909,106715164794640,506756572226562,238352845383071,472183858126644,268641884292365,96821070113245,
160.5,16793817325061,90158989564725,507008955202948,245246628468453,467146994505404,265271077013318,97978890100677,
161.5,14728176594553,75864588889504,501830192867308,252209390583928,462613203340192,261449110455097,98399253889701,
162.5,12964742150840,63678210326804,491553482531373,259138360006512,458611317426688,257189222488444,98130875486729,
163.5,11465831401613,53397726948446,476730907882949,265926292287308,455162053483934,252536562400850,97280741202739,
164.5,10196483796657,44798786987330,458081317499145,272462564593703,452277792479406,247563389071248,95995386782885,
165.5,9125063736503,37654413000485,436428490841756,278634582130643,449962439806977,242360997903273,94440486629897,
166.5,8223501948727,31748367949155,412637564566259,284329489901782,448211340766599,237030053026504,92780865261586,
167.5,7467283307330,26883233133955,387556835075250,289436172979889,447011233486955,231670951596676,91163030056459,
168.5,6835269264667,22884389064525,361970201767646,293847514875858,446340229273333,226375520849206,89702124613699,
169.5,6309422896542,19601076081827,336563190936550,297462866482921,446167818799578,221220875039483,88474655748604,
170.5,5874486279998,16905551272347,311903215573752,300190658066740,446454911035869,216265764445741,87517408999640,
171.5,5517644602706,14691139824280,288432868874997,301951065216682,447153919796552,211549327663043,86831813709101,
172.5,5228199319430,12869759498248,266473823980354,302678618676448,448208919793508,207091864253597,86392026377025,
173.5,4997263627430,11369306777022,246238347740239,302324630210336,449555899589287,202897089588863,86154541884740,
174.5,4817487094864,10131143996512,227845429714240,300859295141703,451123142413859,198955299672235,86067339002210,
175.5,4682811932370,9107818267554,211338908877615,298273329868491,452831766964645,195246927182135,86077230177208,
176.5,4588260652292,8261069444749,196705568008656,294579011855351,454596458733329,191746073738875,86134873436077,
177.5,4529753278906,7560138021901,183891805785439,289810511655720,456326417783630,188423725305119,86197535211514,
178.5,4503951503223,6980357098948,172818081994218,284023441267138,457926541186268,185250474609959,86230053062869,
179.5,4508126941336,6501999156609,163390802912906,277293588728723,459298847561293,182198673060174,86204563996004,
180.5,4540050749170,6109343460717,155511652584775,269714861808682,460344137784645,179244009277598,86099526070589,
181.5,4597902116936,5789930049404,149084588832862,261396518991043,460963870473015,176366562092652,85898453863125,
182.5,4680193506204,5533969112205,144020832656082,252459818085241,461062214314179,173551405534782,85588668252513,
183.5,4785710826790,5333878673007,140242213045456,243034255930632,460548222807334,170788856256644,85160254693487,
184.5,4913467032006,5183927957347,137683212002176,233253601954726,459338061831006,168074454155452,84605339461476,
185.5,5062667811928,5079968175427,136292007727013,223251940483801,457357208090749,165408758457784,83917729325190,
186.5,5232688175618,5019236453280,136030753329198,213159930425878,454542528223512,162797027321497,83092913353315,
187.5,5423058738862,5000222219545,136875264510371,203101467328390,450844145272605,160248831613955,82128393084383,
188.5,5633460489928,5022588512494,138814229076416,193190894937581,446227002164605,157777635036205,81024286860805,
189.5,5863726715337,5087143467108,141847997536097,183530865933598,440672040972264,155400354924881,79784143667696,
190.5,6113850658672,5195859748289,145986969478401,174210899939108,434176931916026,153136902348099,78415898562613,
191.5,6383997385274,5351941989684,151249556155856,165306636670349,426756306354952,151009687711223,76932901664632,
192.5,6674518257555,5559944446287,157659676802086,156879737915475,418441472166746,149043069917630,75354950139556,
193.5,6985966405149,5825943120296,165243736054540,148978357312723,409279616132853,147262723805112,73709240825716,
194.5,7319111607668,6157768594584,174027034042841,141638073526247,399332524306855,145694902415639,72031132844950,
195.5,7674953091035,6565307680863,184029581075844,134883170667425,388674875828501,144365577668734,70364559130399,
196.5,8054728859890,7060883678311,195261326938957,128728148668556,377392186458297,143299454920802,68761853628920,
197.5,8459920329596,7659726368537,207716871359419,123179353793922,365578493747652,142518873119825,67282680766500,
198.5,8892251162834,8380543562836,221369796158859,118236633063645,353333885279134,142042621845462,65991702536598,
199.5,9353679339167,9246205621044,236166847637312,113894933465813,340761974362203,141884728085108,64954661988188,
200.5,9846381579146,10284552250568,252022293091667,110145785050645,327967424131679,142053287220741,64232780830849,
201.5,10372729303223,11529326198254,268812867978036,106978624375833,315053611836658,142549431938401,63875808621585,
202.5,10935255335180,13021230058058,286373806378735,104381929927958,302120511327017,143366546605390,63914648733104,
203.5,11536610575702,14809088978663,304496491506241,102344153219658,289262854707110,144489839797475,64354981014534,
204.5,12179509897713,16951082066937,322928258637957,100854437925679,276568615322173,145896380770092,65173379110263,
205.5,12866666584034,19515977269995,341374816483504,99903124750989,264117835133527,147555684044410,66316911684916,
206.5,13600714773828,22584267371726,359505616475732,99482042113643,251981801408944,149430888428775,67706303146016,
207.5,14384119645800,26249058217115,376962293737649,99584582764725,240222561576874,151480523188433,69241862533800,
208.5,15219075475182,30616505739438,393370040406478,100205564954729,228892751792691,153660787673703,70810958932929,
209.5,16107392284522,35805539607594,408351475446268,101340874528242,218035704673025,155928197307930,72295898927896,
210.5,17050372577041,41946555519144,421542278819730,102986882368695,207685794892833,158242376835488,73581437796850,
211.5,18048680589812,49178716580188,432607601914574,105139630935620,197868977768257,160568721557690,74561565472019,
212.5,19102207602593,57645492298520,441258090045549,107793785310928,188603475225314,162880610096581,75145493690517,
213.5,20209938029556,67488100266971,447264289607362,110941349278017,179900565211844,165160848478750,75262904881105,
214.5,21369822219887,78836620329674,450468280616782,114570156510660,171765434097304,167402062754861,74868546763362,
215.5,22578662983947,91798740396508,450791575406209,118662161745357,164198056372562,169605839380916,73946215523116,
216.5,23832023710332,106446374481643,448238636691775,123191577302592,157194071474604,171780536732189,72512084593806,
217.5,25124166394978,122800758598963,442895755888298,128122926289610,150745633367752,173937848107920,70617191898212,
218.5,26448027825608,140817048761914,434925446856906,133409114227917,144842214217277,176088370377924,68348654554510,
219.5,27795241427804,160369862658893,424556898725973,138989653476779,139471348823186,178236601022527,65828785400809,
220.5,29156210810438,181241545701585,412073347192265,144789206210765,134619311223089,180375924227628,63210730484557,
221.5,30520238831442,203115113651730,397797431918415,150716637073131,130271718910164,182484228076977,60668685978502,
222.5,31875713111808,225573743538909,382075691594128,156664780203289,126414063387126,184520798367052,58380712823583,
223.5,33210345511716,248108294358878,365263309094613,162511120907336,123032168298575,186425047634224,56503639120468,
224.5,34511459388494,270133630851495,347710075264766,168119564122066,120112578176180,188117461560600,55143376004497,
225.5,35766314791356,291013553239489,329748320724829,173343406071249,117642881973988,189502895360182,54329144950817,
226.5,36962458457193,310093025269115,311683306148655,178029541260307,115611976135484,190476061454151,54002494219891,
227.5,38088082900698,326735315267338,293786297607679,182023827610160,114010272006879,190928759078551,54027362367824,
228.5,39132377338618,340360812061694,276290313979234,185177406538330,112829852079102,190758152399396,54217638652246,
229.5,40085852863528,350483819623103,259388339190636,187353645414677,112064578884821,189875247195353,54371364121563,
230.5,40940625279977,356743678008877,243233653954838,188435254144725,111710159466843,188212674171052,54300896932482,
231.5,41690641286922,358927119665884,227941861933354,188331044162318,111764167239547,185730966857605,53853565457136,
232.5,42331837055755,356979767300732,213594158526358,186981763808230,112226021847649,182422709707745,52922414031386,
233.5,42862222412496,351005948395481,200241406872804,184364470906281,113096926343599,178314194986132,51449188117360,
234.5,43281888407433,341257332947699,187908632879079,180494995268401,114379759709049,173464521842332,49422168367682,
235.5,43592940636230,328112085077625,176599616846360,175428195067282,116078921511553,167962351827810,46871056636151,
236.5,43799364864865,312047088395339,166301332651306,169255905751938,118200124362078,161920763205105,43860612300032,
237.5,43906834975780,293606262595061,156988057825609,162102694874019,120750128922771,155470795838648,40484400340909,
238.5,43922475755000,273368019471651,148625043290899,154119742901360,123736415575798,148754339398942,36859862778484,
239.5,43854594454820,251914567434781,141171686455223,145477341435825,127166786626696,141916995281469,33125896622472,
240.5,43712395389862,229805171963767,134584194383618,136356614108400,131048893172952,135101453803720,29444032046812,
241.5,43505691149143,207554743888919,128817755022745,126941108651656,135389681669794,128441796076451,26003525678161,
242.5,43244622515229,185618381283359,123828255060786,117408879186425,140194756878115,122058978984783,23027332251073,
243.5,42939397096774,164381832227018,119573594706924,107925584263039,145467660408545,116057613740460,20766495332731,
244.5,42600054253660,144157337159459,116014654346468,98638985927735,151209067596776,110524019856819,19457054433079,
245.5,42236261359500,125183977106235,113115967527175,89675070233277,157415909980046,105525437241247,19226868464182,
246.5,41857144010025,107631492575327,110846150667002,81135843175894,164080436235177,101110213332685,20015576707210,
247.5,41471150609539,91606521146824,109178133605563,73098708068843,171189230967318,97308748879617,21605192414128,
248.5,41085949957837,77160291851392,108089227669413,65617215289366,178722218021061,94134980557814,23733230284033,
249.5,40708359074106,64296971182313,107561060078207,58722900700961,186651682724562,91588194752030,26178135235192,
250.5,40344297546837,52982042437425,107579395800823,52427895646357,194941355188779,89654997324044,28782641509363,
251.5,39998764162310,43150287909080,108133860743897,46727994568459,203545603907321,88311302258214,31444131514646,
252.5,39675831395122,34713111646004,109217573697388,41605897730364,212408794708809,87524241835537,34098190840979,
253.5,39378653476685,27565076863276,110826688873858,37034396319814,221464873822921,87253937871311,36704941940276,
254.5,39109484125093,21589631319576,112959846394696,32979325742891,230637234597822,87455104436016,39239510876395,
255.5,38869700554793,16664056419328,115617524735096,29402171927099,239838924478522,88078475622968,41685767650454,
256.5,38659831027186,12663705640763,118801287202646,26262268913925,248973241613837,89072066879671,44032325701545,
257.5,38479583901368,9465602055391,122512914091176,23518570215884,257934758468129,90382285746390,46270057815993,
258.5,38327876856674,6951451594783,126753413515399,21131009757288,266610793094117,91954908963652,48390642079068,
259.5,38202865651264,5010107279046,131521907266550,19061490789761,274883327611744,93735939719673,50385823633404,
260.5,38101972430207,3539498291912,136814393580067,17274554177750,282631348841668,95672353464321,52247181801990,
261.5,38021914182935,2448023521954,142622396608894,15737782710453,289733559281218,97712735261091,53966251865934,
262.5,37958732456912,1655406530383,148931522669582,14421997623923,296071379510447,99807807758249,55534884315330,
263.5,37907825853201,1093019299579,155719955857214,13301299222244,301532137741783,101910847594804,56945743023053,
264.5,37863987143809,703703740125,162956939956571,12352997000170,306012320842480,103977989736631,58192854499209,
265.5,37821447052972,441148120936,170601309049562,11557467257714,309420745940373,105968423484311,59272127643281,
266.5,37773926822033,268903942292,178600144723766,10897968771142,311681504506954,107844489753238,60181770361386,
267.5,37714701618968,159150719090,186887651910844,10360440221780,312736532929148,109571695479966,60922538515015,
268.5,37636676651088,91326567525,195384356373991,9933297107290,312547675585676,111118666457114,61497765900459,
269.5,37532477485500,50738994152,203996732736513,9607240889877,311098128055653,112457063632339,61913142773173,
270.5,37394555576715,27253689054,212617370646486,9375089161326,308393178111925,113561489437101,62176235418792,
271.5,37215309346255,14133055360,221125776432754,9231632527391,304460198578194,114409409987991,62295769736340,
272.5,36987220373879,7065961709,229389886945189,9173521592489,299347886332601,114981116241173,62280735321411,
273.5,36703003362040,3401253190,237268340738005,9199185689934,293124782604386,115259742729511,62139398817413,
274.5,36355767562831,1574200916,244613509744461,9308783688515,285877148187598,115231356676864,61878340511339,
275.5,35939186354790,699634132,251275243970294,9504186141500,277706300290605,114885123278264,61501639966208,
276.5,35447670676784,298211554,257105225625875,9788987071246,268725543126327,114213544942357,61010329844852,
277.5,34876541135502,121756513,261961772008608,10168542647393,259056840366723,113212763582948,60402210110807,
278.5,34222192865333,47562637,265714873686991,10650032769588,248827383459973,111882906068905,59672070178779,
279.5,33482246701155,17756559,268251212041511,11242539965669,238166205726906,110228444438360,58812311655224,
280.5,32655679988751,6328587,269478873469152,11957137926562,227200979064224,108258535355455,57813909368908,
281.5,31742930453748,2151144,269331471335606,12806979299366,216055109683680,105987298584709,56667604024863,
282.5,30745967011608,696676,267771403694711,13807368956499,204845223715253,103433992814950,55365193891267,
283.5,29668322241268,214784,264792015655982,14975804802854,193679105046448,100623049592267,53900788869281,
284.5,28515082453642,62982,260418497766386,16331963305552,182654118773959,97583932472504,52271906724718,
285.5,27292832820553,17552,254707431349627,17897601474766,171856126171070,94350798366714,50480323288877,
286.5,26009556828850,4646,247744981490260,19696341295626,161358872809933,90961950485863,48532629443502,
287.5,24674491297061,1167,239643829937571,21753297130897,151223811610436,87459085995426,46440491096775,
288.5,23297940230628,278,230539025072254,24094502166021,141500307769748,83886355047786,44220648693682,
289.5,21891052776193,63,220582996021842,26746087635611,132226162951842,80289259877110,41894726064464,
290.5,20465572341787,13,209940026830357,29733169747491,123428391518342,76713432087598,39488941755606,
291.5,19033565459428,3,198780510167224,33078405562210,115124181387025,73203332515178,37033826722587,
292.5,17607140076989,0,187275297472761,36800192392784,107321975524871,69800921093481,34564046412723,
293.5,16198163595356,0,175590435272549,40910507294450,100022616221131,66544344476697,32118394976016,
294.5,14817991068613,0,163882529969871,45412415251219,93220502223464,63466687702633,29739959433951,
295.5,13477213541079,0,152294921668462,50297317242354,86904717729191,60594834036217,27476316143926,
296.5,12185435530944,0,140954778396291,55542061636347,81060101355472,57948475383811,25379387342744,
297.5,10951089241798,0,129971152385199,61106101600080,75668232006933,55539315046802,23504240273186,
298.5,9781291280696,0,119433975977923,66928942372942,70708316572758,53370505240864,21905756650252,
299.5,8681745597353,0,109413920936673,72928177804640,66157971360288,51436363139791,20632108264214,
300.5,7656694163434,0,99963004535419,78998455603167,61993894953521,49722409851108,19715014625212,
301.5,6708914718192,0,91115800030936,85011723894371,58192434756765,48205774680053,19159159235032,
302.5,5839762847235,0,82891097587717,90819086407216,54730052884122,46855999945258,18935546439961,
303.5,5049253851754,0,75293862844671,96254520270271,51583699404971,45636267274334,18983054298007,
304.5,4336178399485,0,68317351565900,101140583845428,48731102395847,44505043241332,19218099073315,
305.5,3698244893069,0,61945257291996,105296064055693,46150984935074,43418110235166,19547896242810,
306.5,3132240880259,0,56153791675555,108545294124128,43823219275888,42330909191166,19882260072633,
307.5,2634205666721,0,50913621556080,110728634351812,41728928089819,41201077932886,20141531334824,
308.5,2199606548787,0,46191610642982,111713380384651,39850542019288,39991027919142,20260844810633,
309.5,1823511707375,0,41952335276049,111404181241203,38171821931671,38670370031260,20191973189728,
310.5,1500753723026,0,38159362135283,109751949947069,36677853311986,37217983823473,19903835084786,
311.5,1226078800690,0,34776290435631,106760263784218,35355019243873,35623530452882,19382266824422,
312.5,994278041471,0,31767572029230,102488396754636,34190957457016,33888240856471,18629272558112,
313.5,800298379287,0,29099130186183,97050402724395,33174506001319,32024867458237,17661777506665,
314.5,639332033820,0,26738802099076,90610050508288,32295641265425,30056765181322,16509870252635,
315.5,506884450950,0,24656631920426,83371857271622,31545411304091,28016156989418,15214566583527,
316.5,398821658218,0,22825040983991,75568913724751,30915866778153,25941728629023,13825206460502,
317.5,311398723714,0,21218900343652,67448577125917,30399991242170,23875773487091,12396664726368,
318.5,241271557739,0,19815528366146,59257365413772,29991632033594,21861159474250,10986571932184,
319.5,185494639412,0,18594633250311,51226474834532,29685432616400,19938407068131,9652644833148,
320.5,141507400227,0,17538217311128,43559247994117,29476766902495,18143147921593,8449934559242,
321.5,107111978789,0,16630456902944,36421653791448,29361675807903,16504179696217,7427276431183,
322.5,80444907402,0,15857569090843,29936448095202,29336806089057,15042253636501,6621786437939,
323.5,59945036856,0,15207673716334,24181227414606,29399351339691,13769639501497,6051097800133,
324.5,44319685455,0,14670657370315,19190138261033,29546994903016,12690422043964,5706498085159,
325.5,32510644375,0,14238043990543,14958627882329,29777854363009,11801407376051,5553548558929,
326.5,23661311630,0,13902875321496,11450365747214,30090427214861,11093465919040,5543059882845,
327.5,17085883475,0,13659603275700,8605353058212,30483537277233,10553115898924,5626019569310,
328.5,12241221311,0,13503995276808,6348266755375,30956281391074,10164156928914,5763677021947,
329.5,8701744481,0,13433052893527,4596229388935,31507975952843,9909191995957,5930280047930,
330.5,6137479853,0,13444943454648,3265416519934,32138102849146,9770920060716,6111189523300,
331.5,4295228621,0,13538943812541,2276163410046,32846254395468,9733131369335,6299567978939,
332.5,2982686611,0,13715394967910,1556471023893,33632076934382,9781385122559,6493357353525,
333.5,2055271615,0,13975665838762,1044006669086,34495212814242,9903388118741,6693068861642,
334.5,1405363554,0,14322124025801,686829620831,35435240552284,10089119912494,6900360655315,
335.5,953643661,0,14758110969069,443143174813,36451613083436,10330764174196,7117214590092,
336.5,642220549,0,15287918387961,280389045799,37543594106940,10622508752250,7345515858587,
337.5,429247847,0,15916762340254,173971990053,38710192670376,10960271249706,7586879717893,
338.5,284764421,0,16650750621193,105848570436,39950096269688,11341396045148,7842616180022,
339.5,187519932,0,17496838565236,63149617607,41261602896229,11764355719801,8113762671361,
340.5,122581893,0,18462767627379,36943306348,42642552624304,12228477227985,8401143288343,
341.5,79553283,0,19556980454966,21192678793,44090259503111,12733702438031,8705432291972,
342.5,51260304,0,20788505565589,11921563438,45601444692566,13280384616379,9027211047802,
343.5,32797186,0,22166804304900,6576524649,47172171957963,13869117116940,9367013973402,
344.5,20838578,0,23701572566016,3557955864,48797786810557,14500587634203,9725362059286,
345.5,13149889,0,25402489933497,1887890704,50472860742454,15175450343309,10102783537970,
346.5,8242286,0,27278909600226,982568761,52191142150488,15894208512352,10499821207394,
347.5,5132119,0,29339483747235,501652258,53945515664352,16657101239193,10917025370116,
348.5,3174852,0,31591721208789,251273367,55727971686609,17463989468724,11354930727402,
349.5,1951575,0,34041477300105,123495294,57529588002226,18314238149840,11814015146108,
350.5,1192180,0,36692379732961,59563090,59340525320710,19206593161788,12294638204105,
351.5,723861,0,39545199615643,28196533,61150038562778,20139053419763,12796957969867,
352.5,436909,0,42597182531767,13103305,62946505591270,21108740332650,13320825675686,
353.5,262190,0,45841361438789,5978798,64717474904245,22111768516804,13865659814520,
354.5,156459,0,49265880255840,2679058,66449733555784,23143123329428,14430303634733,
355.5,92858,0,52853364057970,1179177,68129396240172,24196552314035,15012872817794,
356.5,54820,0,56580378089326,509923,69742016071587,25264478945131,15610602981012,
357.5,32200,0,60417022606923,216703,71272717113935,26337947993952,16219709157115,
358.5,18820,0,64326713033102,90525,72706348171873,27406612262864,16835271152402,
359.5,10948,0,68266194188058,37183,74027656754365,28458770198111,17451159313237,
360.5,6340,0,72185832785891,15021,75221481475250,29481462856501,18060014492696,
361.5,3656,0,76030223391491,5970,76272960485901,30460636777403,18653293818813,
362.5,2099,0,79739129483047,2335,77167752855880,31381376468672,19221390306372,
363.5,1201,0,83248763423050,899,77892269155237,32228206516077,19753829665921,
364.5,684,0,86493387759320,341,78433906875030,32985458927075,20239542201611,
365.5,388,0,89407196673173,127,78781285773734,33637696489485,20667201890344,
366.5,220,0,91926412321259,47,78924477788428,34170178021991,21025619070745,
367.5,124,0,93991508394610,17,78855225827001,34569346844350,21304168118348,
368.5,70,0,95549454715522,6,78567145585774,34823320060274,21493227493595,
369.5,39,0,96555864307609,2,78055904540817,34922353769693,21584607017266,
370.5,22,0,96976919907283,0,77319372454550,34859258472371,21571936451384,
371.5,12,0,96790961581576,0,76357738133870,34629739943092,21450990623018,
372.5,7,0,95989631296525,0,75173587774819,34232643814270,21219929432974,
373.5,4,0,94578493439910,0,73771941028333,33670086893649,20879435992528,
374.5,2,0,92577080836810,0,72160241899955,32947464547353,20432742482141,
375.5,1,0,90018351376736,0,70348302738344,32073330823016,19885540641806,
376.5,0,0,86947577974038,0,68348200833588,31059155761525,19245781472373,
377.5,0,0,83420730949139,0,66174128495688,29918971888965,18523376095881,
378.5,0,0,79502443819124,0,63842198871253,28668928538075,17729816147275,
379.5,0,0,75263678193950,0,61370211127165,27326777864223,16877737003035,
380.5,0,0,70779218947957,0,58777379927580,25911319775107,15980450187017,
381.5,0,0,66125136058795,0,56084035304265,24441834272612,15051472223266,
382.5,0,0,61376344451222,0,53311300012833,22937528892811,14104076022042,
383.5,0,0,56604378883223,0,50480752238956,21417026224436,13150887791088,
384.5,0,0,51875479144678,0,47614082026417,19897912234219,12203547818780,
385.5,0,0,47249054062087,0,44732750020551,18396360816528,11272447777000,
386.5,0,0,42776563634920,0,41857657041273,16926844135239,10366550987440,
387.5,0,0,38500829718876,0,39008832618571,15501932467489,9493295950755,
388.5,0,0,34455759327951,0,36205149956721,14132181856934,8658577868412,
389.5,0,0,30666442635384,0,33464073865532,12826103300183,7866798313966,
390.5,0,0,27149571285947,0,30801447050979,11590203667385,7120969934593,
391.5,0,0,23914112183084,0,28231318840554,10429086204728,6422861238007,
392.5,0,0,20962167368022,0,25765818990559,9345597271716,5773166146897,
393.5,0,0,18289951368687,0,23415077742266,8341005822190,5171683942954,
394.5,0,0,15888822476099,0,21187191826729,7415202860566,4617497210952,
395.5,0,0,13746312664400,0,19088234723078,6566909477496,4109138086525,
396.5,0,0,11847111087565,0,17122308207179,5793883858949,3644736126305,
397.5,0,0,10173967135190,0,15291631134687,5093119653975,3222144091895,
398.5,0,0,8708489948382,0,13596660519687,4461030093614,2839040568467,
399.5,0,0,7431831334685,0,12036239322622,3893614131461,2493010419102,
400.5,0,0,6325247675911,0,10607764961175,3386602527417,2181605512456,
401.5,0,0,5370543409019,0,9307372403955,2935583162595,1902388959329,
402.5,0,0,4550403895767,0,8130125787970,2536105936747,1652966338599,
403.5,0,0,3848629051520,0,7070212793968,2183768369098,1431007216593,
404.5,0,0,3250281159832,0,6121136488577,1874283529682,1234259814252,
405.5,0,0,2741761099297,0,5275899961933,1603532212246,1060561091013,
406.5,0,0,2310827029408,0,4527179814592,1367601368800,907843904914,
407.5,0,0,1946568690293,0,3867485336451,1162810805349,774142352817,
408.5,0,0,1639349114831,0,3289301033882,985730029743,657595938024,
409.5,0,0,1380723940311,0,2785210962266,833186980515,556452872271,
410.5,0,0,1163346808440,0,2348004078400,702270177368,469072592399,
411.5,0,0,980867681207,0,1970760514559,590325639153,393927443356,
412.5,0,0,827829362242,0,1646919274303,494949727309,329603427337,
413.5,0,0,699566150341,0,1370328346923,413978899453,274799920954,
414.5,0,0,592107388744,0,1135278626393,345477203027,228328297665,
415.5,0,0,502087715272,0,936523301997,287722203454,189109444133,
416.5,0,0,426665054860,0,769284566045,239189924181,156170213781,
417.5,0,0,363446808869,0,629249568272,198539275428,128638909862,
418.5,0,0,310424261480,0,512557548482,164596361992,105739928768,
419.5,0,0,265914917627,0,415780012395,136338986004,86787719926,
420.5,0,0,228512284702,0,335895694991,112881595939,71180232040,
421.5,0,0,197042489516,0,270261895387,93460876981,58392018779,
422.5,0,0,170527062790,0,216583581086,77422128775,47967174515,
423.5,0,0,148151209240,0,172881459654,64206533779,39512267077,
424.5,0,0,129236898559,0,137460013003,53339382312,32689434529,
425.5,0,0,113220150345,0,108876292345,44419288538,27209817629,
426.5,0,0,99631936214,0,85910086983,37108404640,22827502365,
427.5,0,0,88082178596,0,67535912464,31123618212,19334129933,
428.5,0,0,78246383834,0,52897115947,26228699956,16554271279,
429.5,0,0,69854504002,0,41282270733,22227354947,14341549893,
430.5,0,0,62681675481,0,32103927636,18957120623,12575357846,
431.5,0,0,56540531585,0,24879707713,16284047860,11157913099,
432.5,0,0,51274830863,0,19215657098,14098097592,10011413435,
433.5,0,0,46754182002,0,14791738302,12309184061,9075155634,
434.5,0,0,42869680575,0,11349301100,10843796335,8302639801,
435.5,0,0,39530302586,0,8680357504,9642132018,7658785412,
436.5,0,0,36659925255,0,6618477025,8655680456,7117409420,
437.5,0,0,34194867098,0,5031118209,7845197061,6659074642,
438.5,0,0,32081857762,0,3813218240,7179015200,6269349785,
439.5,0,0,30276363403,0,2881872567,6631647194,5937464307,
440.5,0,0,28741206384,0,2171949432,6182631163,5655305775,
441.5,0,0,27445428804,0,1632498756,5815585512,5416693826,
442.5,0,0,26363358351,0,1223830021,5517437674,5216866066,
443.5,0,0,25473842455,0,915148936,5277798278,5052120217,
444.5,0,0,24759622865,0,682657158,5088456005,4919568186,
445.5,0,0,24206827950,0,508032913,4942972173,4816968691,
446.5,0,0,23804564257,0,377222738,4836357399,4742614321,
447.5,0,0,23544592429,0,279485624,4764815611,4695256148,
448.5,0,0,23421075528,0,206640637,4725543233,4674054370,
449.5,0,0,23430390291,0,152477550,4716573568,4678547357,
450.5,0,0,23570993942,0,112297335,4736658255,4708634138,
451.5,0,0,23843340968,0,82555491,4785179292,4764567240,
452.5,0,0,24249845775,0,60586401,4862086435,4846954035,
453.5,0,0,24794888501,0,44391188,4967855938,4956765595,
454.5,0,0,25484862434,0,32475109,5103467508,5095352612,
455.5,0,0,26328262546,0,23723373,5270397184,5264468345,
456.5,0,0,27335815667,0,17306688,5470624471,5466298826,
457.5,0,0,28520653710,0,12609644,5706652671,5703500783,
458.5,0,0,29898532300,0,9176614,5981541783,5979247893,
459.5,0,0,31488097986,0,6671019,6298953801,6297286179,
460.5,0,0,33311208126,0,4844746,6663210574,6661999454,
461.5,0,0,35393308382,0,3515264,7079364729,7078485946,
462.5,0,0,37763873666,0,2548540,7553284441,7552647322,
463.5,0,0,40456919270,0,1846331,8091753120,8091291545,
464.5,0,0,43511589854,0,1336750,8702585321,8702251137,
465.5,0,0,46972834877,0,967278,9394760431,9394518613,
466.5,0,0,50892180015,0,699599,10178575923,10178401024,
467.5,0,0,55328605003,0,505802,11065822161,11065695711,
468.5,0,0,60349539273,0,365579,12069980970,12069889576,
469.5,0,0,66031987535,0,264172,13206450342,13206384298,
470.5,0,0,72463798219,0,190868,14492797817,14492750100,
471.5,0,0,79745088241,0,137897,15949045228,15949010753,
472.5,0,0,87989837959,0,99628,17597987518,17597962610,
473.5,0,0,97327670252,0,71987,19465548448,19465530451,
474.5,0,0,107905827402,0,52023,21581175885,21581162879,
475.5,0,0,119891358765,0,37605,23978279274,23978269873,
476.5,0,0,133473530875,0,27191,26694711613,26694704815,
477.5,0,0,148866469696,0,19669,29773297873,29773292956,
478.5,0,0,166312041900,0,14234,33262411227,33262407668,
479.5,0,0,186082978258,0,10306,37216597713,37216595136,
480.5,0,0,208486237298,0,7467,41697248953,41697247086,
481.5,0,0,233866601150,0,5413,46773321313,46773319959,
482.5,0,0,262610487789,0,3927,52522098343,52522097362,
483.5,0,0,295149954535,0,2851,59029991477,59029990764,
484.5,0,0,331966856606,0,2071,66393371735,66393371218,
485.5,0,0,373597111522,0,1506,74719422606,74719422229,
486.5,0,0,420635005237,0,1096,84127001267,84127000993,
487.5,0,0,473737459004,0,799,94747491961,94747491761,
488.5,0,0,533628157205,0,583,106725631557,106725631412,
489.5,0,0,601101415789,0,425,120220283243,120220283137,
490.5,0,0,677025649004,0,311,135405129863,135405129785,
491.5,0,0,762346268894,0,228,152469253824,152469253767,
492.5,0,0,858087828406,0,167,171617565715,171617565673,
493.5,0,0,965355195311,0,122,193071039087,193071039056,
494.5,0,0,1085333521666,0,90,217066704351,217066704329,
495.5,0,0,1219286752998,0,66,243857350613,243857350596,
496.5,0,0,1368554404305,0,49,273710880871,273710880858,
497.5,0,0,1534546317449,0,36,306909263497,306909263488,
498.5,0,0,1718735108493,0,26,343747021704,343747021697,
499.5,0,0,1922646015249,0,20,384529203054,384529203049,
500.5,0,0,2147843866950,0,15,429568773393,429568773389,
501.5,0,0,2395916920884,0,11,479183384179,479183384176,
502.5,0,0,2668457346938,0,8,533691469389,533691469387,
503.5,0,0,2967038191680,0,6,593407638337,593407638336,
504.5,0,0,3293186720010,0,4,658637344003,658637344002,
505.5,0,0,3648354115360,0,3,729670823073,729670823072,
506.5,0,0,4033881619078,0,2,806776323816,806776323815,
507.5,0,0,4450963305725,0,2,890192661145,890192661145,
508.5,0,0,4900605821877,0,1,980121164376,980121164375,
509.5,0,0,5383585560441,0,1,1076717112088,1076717112088,
510.5,0,0,5900403895933,0,0,1180080779187,1180080779186,
511.5,0,0,6451241266250,0,0,1290248253250,1290248253250,
512.5,0,0,7035911046762,0,0,1407182209352,1407182209352,
513.5,0,0,7653814317325,0,0,1530762863465,1530762863465,
514.5,0,0,8303896765922,0,0,1660779353185,1660779353184,
515.5,0,0,8984609095111,0,0,1796921819022,1796921819022,
516.5,0,0,9693872393004,0,0,1938774478601,1938774478601,
517.5,0,0,10429049989468,0,0,2085809997894,2085809997894,
518.5,0,0,11186927334175,0,0,2237385466835,2237385466835,
519.5,0,0,11963701398570,0,0,2392740279714,2392740279714,
520.5,0,0,12754981012523,0,0,2550996202505,2550996202505,
521.5,0,0,13555799394715,0,0,2711159878943,2711159878943,
522.5,0,0,14360639921497,0,0,2872127984299,2872127984299,
523.5,0,0,15163475902841,0,0,3032695180568,3032695180568,
524.5,0,0,15957824797458,0,0,3191564959492,3191564959492,
525.5,0,0,16736816910725,0,0,3347363382145,3347363382145,
526.5,0,0,17493278187729,0,0,3498655637546,3498655637546,
527.5,0,0,18219826248796,0,0,3643965249759,3643965249759,
528.5,0,0,18908978336535,0,0,3781795667307,3781795667307,
529.5,0,0,19553269364786,0,0,3910653872957,3910653872957,
530.5,0,0,20145377801540,0,0,4029075560308,4029075560308,
531.5,0,0,20678256701966,0,0,4135651340393,4135651340393,
532.5,0,0,21145266850775,0,0,4229053370155,4229053370155,
533.5,0,0,21540308697476,0,0,4308061739495,4308061739495,
534.5,0,0,21857949589181,0,0,4371589917836,4371589917836,
535.5,0,0,22093542739861,0,0,4418708547972,4418708547972,
536.5,0,0,22243334428495,0,0,4448666885699,4448666885699,
537.5,0,0,22304556103014,0,0,4460911220603,4460911220603,
538.5,0,0,22275498375996,0,0,4455099675199,4455099675199,
539.5,0,0,22155564331542,0,0,4431112866308,4431112866308,
540.5,0,0,21945300104397,0,0,4389060020879,4389060020879,
541.5,0,0,21646401329901,0,0,4329280265980,4329280265980,
542.5,0,0,21261694770701,0,0,4252338954140,4252338954140,
543.5,0,0,20795095179567,0,0,4159019035913,4159019035913,
544.5,0,0,20251538226194,0,0,4050307645239,4050307645239,
545.5,0,0,19636891072093,0,0,3927378214419,3927378214419,
546.5,0,0,18957842884348,0,0,3791568576870,3791568576870,
547.5,0,0,18221778215670,0,0,3644355643134,3644355643134,
548.5,0,0,17436636707623,0,0,3487327341525,3487327341525,
549.5,0,0,16610762985039,0,0,3322152597008,3322152597008,
550.5,0,0,15752750874104,0,0,3150550174821,3150550174821,
551.5,0,0,14871286196464,0,0,2974257239293,2974257239293,
552.5,0,0,13974992350506,0,0,2794998470101,2794998470101,
553.5,0,0,13072282704395,0,0,2614456540879,2614456540879,
554.5,0,0,12171223494155,0,0,2434244698831,2434244698831,
555.5,0,0,11279410468291,0,0,2255882093658,2255882093658,
556.5,0,0,10403861964095,0,0,2080772392819,2080772392819,
557.5,0,0,9550930470104,0,0,1910186094021,1910186094021,
558.5,0,0,8726234051343,0,0,1745246810269,1745246810269,
559.5,0,0,7934608317705,0,0,1586921663541,1586921663541,
560.5,0,0,7180078931879,0,0,1436015786376,1436015786376,
561.5,0,0,6465854008769,0,0,1293170801754,1293170801754,
562.5,0,0,5794335176530,0,0,1158867035306,1158867035306,
563.5,0,0,5167145571191,0,0,1033429114238,1033429114238,
564.5,0,0,4585172636539,0,0,917034527308,917034527308,
565.5,0,0,4048623308318,0,0,809724661664,809724661664,
566.5,0,0,3557088980229,0,0,711417796046,711417796046,
567.5,0,0,3109617577559,0,0,621923515512,621923515512,
568.5,0,0,2704790095809,0,0,540958019162,540958019162,
569.5,0,0,2340799085718,0,0,468159817144,468159817144,
570.5,0,0,2015526768944,0,0,403105353789,403105353789,
571.5,0,0,1726620734074,0,0,345324146815,345324146815,
572.5,0,0,1471565472965,0,0,294313094593,294313094593,
573.5,0,0,1247748355350,0,0,249549671070,249549671070,
574.5,0,0,1052518987981,0,0,210503797596,210503797596,
575.5,0,0,883241247966,0,0,176648249593,176648249593,
576.5,0,0,737337604691,0,0,147467520938,147467520938,
577.5,0,0,612325640394,0,0,122465128079,122465128079,
578.5,0,0,505846937358,0,0,101169387472,101169387472,
579.5,0,0,415688714835,0,0,83137742967,83137742967,
580.5,0,0,339798768420,0,0,67959753684,67959753684,
581.5,0,0,276294388445,0,0,55258877689,55258877689,
582.5,0,0,223466013998,0,0,44693202800,44693202800,
583.5,0,0,179776419030,0,0,35955283806,35955283806,
584.5,0,0,143856231530,0,0,28771246306,28771246306,
585.5,0,0,114496561655,0,0,22899312331,22899312331,
586.5,0,0,90639466068,0,0,18127893214,18127893214,
587.5,0,0,71366909687,0,0,14273381937,14273381937,
588.5,0,0,55888808423,0,0,11177761685,11177761685,
589.5,0,0,43530652525,0,0,8706130505,8706130505,
590.5,0,0,33721124585,0,0,6744224917,6744224917,
591.5,0,0,25980042700,0,0,5196008540,5196008540,
592.5,0,0,19906880886,0,0,3981376177,3981376177,
593.5,0,0,15170047654,0,0,3034009531,3034009531,
594.5,0,0,11497041015,0,0,2299408203,2299408203,
595.5,0,0,8665544926,0,0,1733108985,1733108985,
596.5,0,0,6495488312,0,0,1299097662,1299097662,
597.5,0,0,4842053075,0,0,968410615,968410615,
598.5,0,0,3589591221,0,0,717918244,717918244,
599.5,0,0,2646392532,0,0,529278506,529278506,
600.5,0,0,1940232043,0,0,388046409,388046409,
601.5,0,0,1414619894,0,0,282923979,282923979,
602.5,0,0,1025673834,0,0,205134767,205134767,
603.5,0,0,739535757,0,0,147907151,147907151,
604.5,0,0,530257272,0,0,106051454,106051454,
605.5,0,0,378084632,0,0,75616926,75616926,
606.5,0,0,268079707,0,0,53615941,53615941,
607.5,0,0,189020618,0,0,37804124,37804124,
608.5,0,0,132532607,0,0,26506521,26506521,
609.5,0,0,92406567,0,0,18481313,18481313,
610.5,0,0,64068991,0,0,12813798,12813798,
611.5,0,0,44172960,0,0,8834592,8834592,
612.5,0,0,30284995,0,0,6056999,6056999,
613.5,0,0,20647141,0,0,4129428,4129428,
614.5,0,0,13997581,0,0,2799516,2799516,
615.5,0,0,9436395,0,0,1887279,1887279,
616.5,0,0,6325850,0,0,1265170,1265170,
617.5,0,0,4216879,0,0,843376,843376,
618.5,0,0,2795265,0,0,559053,559053,
619.5,0,0,1842529,0,0,368506,368506,
620.5,0,0,1207719,0,0,241544,241544,
621.5,0,0,787187,0,0,157437,157437,
622.5,0,0,510213,0,0,102043,102043,
623.5,0,0,328842,0,0,65768,65768,
624.5,0,0,210760,0,0,42152,42152,
625.5,0,0,134323,0,0,26865,26865,
626.5,0,0,85130,0,0,17026,17026,
627.5,0,0,53651,0,0,10730,10730,
628.5,0,0,33624,0,0,6725,6725,
629.5,0,0,20955,0,0,4191,4191,
630.5,0,0,12987,0,0,2597,2597,
631.5,0,0,8004,0,0,1601,1601,
632.5,0,0,4905,0,0,981,981,
633.5,0,0,2990,0,0,598,598,
634.5,0,0,1812,0,0,362,362,
635.5,0,0,1092,0,0,218,218,
636.5,0,0,655,0,0,131,131,
637.5,0,0,390,0,0,78,78,
638.5,0,0,231,0,0,46,46,
639.5,0,0,136,0,0,27,27,
640.5,0,0,80,0,0,16,16,
641.5,0,0,47,0,0,9,9,
642.5,0,0,27,0,0,5,5,
643.5,0,0,16,0,0,3,3,
644.5,0,0,9,0,0,2,2,
645.5,0,0,5,0,0,1,1,
646.5,0,0,3,0,0,0,0,
647.5,0,0,2,0,0,0,0,
648.5,0,0,0,0,0,0,0,
649.5,0,0,0,0,0,0,0,
650.5,0,0,0,0,0,0,0,
651.5,0,0,0,0,0,0,0,
652.5,0,0,0,0,0,0,0,
653.5,0,0,0,0,0,0,0,
654.5,0,0,0,0,0,0,0,
655.5,0,0,0,0,0,0,0,
656.5,0,0,0,0,0,0,0,
657.5,0,0,0,0,0,0,0,
658.5,0,0,0,0,0,0,0,
659.5,0,0,0,0,0,0,0,
660.5,0,0,0,0,0,0,0,
661.5,0,0,0,0,0,0,0,
662.5,0,0,0,0,0,0,0,
663.5,0,0,0,0,0,0,0,
664.5,0,0,0,0,0,0,0,
665.5,0,0,0,0,0,0,0,
666.5,0,0,0,0,0,0,0,
667.5,0,0,0,0,0,0,0,
668.5,0,0,0,0,0,0,0,
669.5,0,0,0,0,0,0,0,
670.5,0,0,0,0,0,0,0,
671.5,0,0,0,0,0,0,0,
672.5,0,0,0,0,0,0,0,
673.5,0,0,0,0,0,0,0,
674.5,0,0,0,0,0,0,0,
675.5,0,0,0,0,0,0,0,
676.5,0,0,0,0,0,0,0,
677.5,0,0,0,0,0,0,0,
678.5,0,0,0,0,0,0,0,
679.5,0,0,0,0,0,0,0,
680.5,0,0,0,0,0,0,0,
681.5,0,0,0,0,0,0,0,
682.5,0,0,0,0,0,0,0,
683.5,0,0,0,0,0,0,0,
684.5,0,0,0,0,0,0,0,
685.5,0,0,0,0,0,0,0,
686.5,0,0,0,0,0,0,0,
687.5,0,0,0,0,0,0,0,
688.5,0,0,0,0,0,0,0,
689.5,0,0,0,0,0,0,0,
690.5,0,0,0,0,0,0,0,
691.5,0,0,0,0,0,0,0,
692.5,0,0,0,0,0,0,0,
693.5,0,0,0,0,0,0,0,
694.5,0,0,0,0,0,0,0,
695.5,0,0,0,0,0,0,0,
696.5,0,0,0,0,0,0,0,
697.5,0,0,0,0,0,0,0,
698.5,0,0,0,0,0,0,0,
699.5,0,0,0,0,0,0,0,
700.5,0,0,0,0,0,0,0,
701.5,0,0,0,0,0,0,0,
702.5,0,0,0,0,0,0,0,
703.5,0,0,0,0,0,0,0,
704.5,0,0,0,0,0,0,0,
705.5,0,0,0,0,0,0,0,
706.5,0,0,0,0,0,0,0,
707.5,0,0,0,0,0,0,0,
708.5,0,0,0,0,0,0,0,
709.5,0,0,0,0,0,0,0,
710.5,0,0,0,0,0,0,0,
711.5,0,0,0,0,0,0,0,
712.5,0,0,0,0,0,0,0,
713.5,0,0,0,0,0,0,0,
714.5,0,0,0,0,0,0,0,
715.5,0,0,0,0,0,0,0,
716.5,0,0,0,0,0,0,0,
717.5,0,0,0,0,0,0,0,
718.5,0,0,0,0,0,0,0,
719.5,0,0,0,0,0,0,0,
720.5,0,0,0,0,0,0,0,
721.5,0,0,0,0,0,0,0,
722.5,0,0,0,0,0,0,0,
723.5,0,0,0,0,0,0,0,
724.5,0,0,0,0,0,0,0,
725.5,0,0,0,0,0,0,0,
726.5,0,0,0,0,0,0,0,
727.5,0,0,0,0,0,0,0,
728.5,0,0,0,0,0,0,0,
729.5,0,0,0,0,0,0,0,
730.5,0,0,0,0,0,0,0,
731.5,0,0,0,0,0,0,0,
732.5,0,0,0,0,0,0,0,
733.5,0,0,0,0,0,0,0,
734.5,0,0,0,0,0,0,0,
735.5,0,0,0,0,0,0,0,
736.5,0,0,0,0,0,0,0,
737.5,0,0,0,0,0,0,0,
738.5,0,0,0,0,0,0,0,
739.5,0,0,0,0,0,0,0,
740.5,0,0,0,0,0,0,0,
741.5,0,0,0,0,0,0,0,
742.5,0,0,0,0,0,0,0,
743.5,0,0,0,0,0,0,0,
744.5,0,0,0,0,0,0,0,
745.5,0,0,0,0,0,0,0,
746.5,0,0,0,0,0,0,0,
747.5,0,0,0,0,0,0,0,
748.5,0,0,0,0,0,0,0,
749.5,0,0,0,0,0,0,0,
750.5,0,0,0,0,0,0,0,
751.5,0,0,0,0,0,0,0,
752.5,0,0,0,0,0,0,0,
753.5,0,0,0,0,0,0,0,
754.5,0,0,0,0,0,0,0,
755.5,0,0,0,0,0,0,0,
756.5,0,0,0,0,0,0,0,
757.5,0,0,0,0,0,0,0,
758.5,0,0,0,0,0,0,0,
759.5,0,0,0,0,0,0,0,
760.5,0,0,0,0,0,0,0,
761.5,0,0,0,0,0,0,0,
762.5,0,0,0,0,0,0,0,
763.5,0,0,0,0,0,0,0,
764.5,0,0,0,0,0,0,0,
765.5,0,0,0,0,0,0,0,
766.5,0,0,0,0,0,0,0,
767.5,0,0,0,0,0,0,0,
768.5,0,0,0,0,0,0,0,
769.5,0,0,0,0,0,0,0,
770.5,0,0,0,0,0,0,0,
771.5,0,0,0,0,0,0,0,
772.5,0,0,0,0,0,0,0,
773.5,0,0,0,0,0,0,0,
774.5,0,0,0,0,0,0,0,
775.5,0,0,0,0,0,0,0,
776.5,0,0,0,0,0,0,0,
777.5,0,0,0,0,0,0,0,
778.5,0,0,0,0,0,0,0,
779.5,0,0,0,0,0,0,0,
780.5,0,0,0,0,0,0,0,
781.5,0,0,0,0,0,0,0,
782.5,0,0,0,0,0,0,0,
783.5,0,0,0,0,0,0,0,
784.5,0,0,0,0,0,0,0,
785.5,0,0,0,0,0,0,0,
786.5,0,0,0,0,0,0,0,
787.5,0,0,0,0,0,0,0,
788.5,0,0,0,0,0,0,0,
789.5,0,0,0,0,0,0,0,
790.5,0,0,0,0,0,0,0,
791.5,0,0,0,0,0,0,0,
792.5,0,0,0,0,0,0,0,
793.5,0,0,0,0,0,0,0,
794.5,0,0,0,0,0,0,0,
795.5,0,0,0,0,0,0,0,
796.5,0,0,0,0,0,0,0,
797.5,0,0,0,0,0,0,0,
798.5,0,0,0,0,0,0,0,
799.5,0,0,0,0,0,0,0,
800.5,0,0,0,0,0,0,0,
801.5,0,0,0,0,0,0,0,
802.5,0,0,0,0,0,0,0,
[truncated: 4,758 more rows]

## Sheet: Fig. 2b
		hEPO-mRNA in EVs
	Figure 2b	hEPO-mRNA qPCR detection (1/ct)
	Replicates	Untreated cells exosomes	mc3-EVs	mc3-EVs + RNAse A
	1	0	0.06727	0.0561256
	2	0	0.0555825	0.0561068
	3	0	0.0802074	0.0539541

## Sheet: Fig. 3
		Blood plasma, hEPO-protein (ng/ml)
	Figure 3	mc3-EVs								PBS
	Time point	Replicate 1	Replicate 2	Replicate 3	Replicate 4	Replicate 5	Replicate 6	Replicate 7	Replicate 8	Replicate 1	Replicate 2	Replicate 3	Replicate 4	Replicate 5	Replicate 6	Replicate 7	Replicate 8
	0h	0	0	0	0	0	0	0	0	0	0	0	0	0	0	0	0
	2h	0.23	0.63	0.29	0.35					0	0	0	0	0	0	0	0
	5h	0.21	0.43	0.19	0.3	0.33	0.27	0.19	0.19	0	0	0	0	0	0	0	0
	24h	0	0	0	0	0	0	0	0	0	0	0	0	0	0	0	0

## Sheet: Fig. 4
	Figure 4a	Heart, hEPO-mRNA (ng) / weight organ (g)							Figure 4b	Heart, hEPO-protein (ng) / weight organ (g)
	Replicates	PBS 5H	EVs 5h	PBS 24H	EVs 24H	PBS 96H	EVs 96H		Replicates	PBS 5H	EVs 5h	PBS 24H	EVs 24H	PBS 96H	EVs 96H
	1	0.0441	0.536	0	0.077	0	0		1	0	0.0441	0.0365	0.00296	0	0
	2	0.117	0.46	0	0.0671	0	0		2	0.0263	0.0638	0.0259	0.0197	0.00992	0
	3	0.0928	0.226	0	0.0351	0	0		3	0.0268	0.0598	0	0	0.0484	0.0219
	4	0.0248	0.483	0	0.0681	0	0		4	0.0182	0.0303	0	0	0.0139	0
	Figure 4c	Lung, hEPO-mRNA (ng) / weight organ (g)							Figure 4d	Lung, hEPO-protein (ng) / weight organ (g)
	Replicates	PBS 5H	EVs 5h	PBS 24H	EVs 24H	PBS 96H	EVs 96H		Replicates	PBS 5H	EVs 5h	PBS 24H	EVs 24H	PBS 96H	EVs 96H
	1	0	0.305	0	0.287	0	0		1	0.0012	0.0465	0	0	0.00929	0.0122
	2	0	0.451	0	0.294	0	0.0583		2	0	0.0374	0	0	0	0
	3	0	0.307	0	0.12	0	0		3	0	0.0157	0	0.0125	0	0
	4	0	0.475	0	0.258	0	0		4	0	0.0173	0	0.00986	0	0
	Figure 4e	Liver, hEPO-mRNA (ng) / weight organ (g)							Figure 4f	Liver, hEPO-protein (ng) / weight organ (g)
	Replicates	PBS 5H	EVs 5h	PBS 24H	EVs 24H	PBS 96H	EVs 96H		Replicates	PBS 5H	EVs 5h	PBS 24H	EVs 24H	PBS 96H	EVs 96H
	1	0	2.91	0	0	0	0		1	0.0467	0.228	0.132	0.407	0.0696	0.0683
	2	0	6.223	0	0	0	0		2	0.0705	0.283	0.112	0.178	0.0626	0.0524
	3	0	10.245	0	0	0	0		3	0.0909	0.174	0.06	0.268	0.0579	0.0284
	4	0	5.396	0	0	0	0		4	0.0393	0.219	0.1	0.475	0.0514	0.0464
	Figure 4g	Spleen, hEPO-mRNA (ng) / weight organ (g)							Figure 4h	Spleen, hEPO-protein (ng) / weight organ (g)
	Replicates	PBS 5H	EVs 5h	PBS 24H	EVs 24H	PBS 96H	EVs 96H		Replicates	PBS 5H	EVs 5h	PBS 24H	EVs 24H	PBS 96H	EVs 96H
	1	0	215.514	0	151.655	0	29.071		1	0	0.0635	0	0	0	0
	2	0.705	246.957	0	70.497	0	61.551		2	0	0.0418	0	0.00662	0	0
	3	0.23	93.573	0	75.281	0	8.576		3	0	0.0414	0	0.00577	0	0
	4	0	203.457	0	44.405	0	13.833		4	0	0.0117	0	0	0	0
	Figure 4i	Kidney, hEPO-mRNA (ng) / weight organ (g)							Figure 4j	Kidney, hEPO-protein (ng) / weight organ (g)
	Replicates	PBS 5H	EVs 5h	PBS 24H	EVs 24H	PBS 96H	EVs 96H		Replicates	PBS 5H	EVs 5h	PBS 24H	EVs 24H	PBS 96H	EVs 96H
	1	0	0.518	0	0.693	0	0		1	0.11	0.0735	0.189	0.113	0.104	0.0717
	2	0	1.786	0	0.474	0	0.197		2	0.079	0.096	0.0843	0.133	0.074	0.0748
	3	0	0.461	0	0.53	0	0		3	0.129	0.117	0.131	0.104	0.11	0.111
	4	0	1.139	0	1.254	0	0.113		4	0.143	0.193	0.195	0.127	0.136	0.0688
	Figure 4K	thymus, hEPO-mRNA (ng) / weight organ (g)							Figure 4L	thymus, hEPO-protein (ng) / weight organ (g)
	Replicates	PBS 5H	EVs 5h	PBS 24H	EVs 24H	PBS 96H	EVs 96H		Replicates	PBS 5H	EVs 5h	PBS 24H	EVs 24H	PBS 96H	EVs 96H
	1	0	0	0	0	0	0		1	0.0281	0.181	0.0201	0.101	0.0294	0.131
	2	0	0	0	0	0	0		2	0	0.174	0.0584	0.0286	0.0639	0.0291
	3	0	0	0	0	0	0		3	0.0318	0	0.0726	0.222	0.219	0
	4	0	0	0	0	0	0		4	0	0	0.142	0.0916	0.0428	0
	Figure 4M	Pancreas, hEPO-mRNA (ng) / weight organ (g)							Figure 4n	Pancreas, hEPO-protein (ng) / weight organ (g)
	Replicates	PBS 5H	EVs 5h	PBS 24H	EVs 24H	PBS 96H	EVs 96H		Replicates	PBS 5H	EVs 5h	PBS 24H	EVs 24H	PBS 96H	EVs 96H
	1	0	0	0	0	0	0		1	0.1	0.16	0.128	0.127	0.0572	0.0754
	2	0	0	0	0	0	0		2	0.0862	0.0954	0.0972	0.138	0.115	0.067
	3	0	0	0	1.486	0	0		3	0.0929	0.126	0.0717	0.238	0.0747	0.116
	4	0	0	0	0	0	0		4	0.0479	0.101	0.0888	0.135	0.0894	0.077
	Figure 4O	Brain, hEPO-mRNA (ng) / weight organ (g)							Figure 4p	Brain, hEPO-protein (ng) / weight organ (g)
	Replicates	PBS 5H	EVs 5h	PBS 24H	EVs 24H	PBS 96H	EVs 96H		Replicates	PBS 5H	EVs 5h	PBS 24H	EVs 24H	PBS 96H	EVs 96H
	1	0	0.0626	0.0714	0	0	0		1	0	0	0	0	0	0
	2	0	0.0404	0	0	0	0		2	0	0	0	0	0	0
	3	34.744	0	0	0	0	0.0505		3	0	0.00962	0	0	0	0
	4	0	0.0479	0	0.126	0	0		4	0	0	0	0	0	0

## Sheet: Fig. 5
	Figure 5	Organ, hEPO-protein (ng) / weight organ (g)
	Replicates	HEART EVs 5h	HEART LNPs 5h	HEART EVs 24H	HEART LNPs 24H	LUNG EVs 5h	LUNG LNPs 5h	LUNG EVs 24H	LUNG LNPs 24H	LIVER EVs 5h	LIVER LNPs 5h	LIVER EVs 24H	LIVER LNPs 24H	SPLEEN EVs 5h	SPLEEN LNPs 5h	SPLEEN EVs 24H	SPLEEN LNPs 24H
	1	0.0441	0.143	0.00296	0	0.0465	0.045	0	0.00694	0.228	0.349	0.407	0.286	0.0635	0.494	0	0.0421
	2	0.0638	0.144	0.0197	0	0.0374	0.0342	0	0	0.283	0.19	0.178	0.3	0.0418	0.179	0.00662	0.0108
	3	0.0598	0.0894	0	0.0246	0.0157	0.0664	0.0125	0	0.174	0.377	0.268	0.437	0.0414	0.248	0.00577	0.0128
	4	0.0303	0.0699	0	0.037	0.0173	0.125	0.00986	0	0.219	0.484	0.475	0.609	0.0117	0.405	0	0.0432
	Figure 5	Blood, hEPO-protein (ng/ml)
	Replicates	EVs 2h	LNPs 2h	EVs 5h	LNPs 5h
	1	0.23	3.71	0.21	1.68
	2	0.63	2.71	0.43	1.39
	3	0.29	2.69	0.19	1.33
	4	0.35	4.18	0.3	1.97
	5			0.33	2.19
	6			0.27	1.79
	7			0.19	1.6
	8			0.19	2.72

## Sheet: Fig. 6
	Figure 6a	IL-6, hEPO-protein pg/ml
	Replicates	EVs 5H	LNP 5H	PBS 5H	EVs 24H	LNP 24H	PBS 24H
	1	32.07	88.58	9.54	12.36	14.78	19.23
	2	35.56	220.96	1.62	8.74	11.55	14.78
	3	74	106.76	9.34	15.58	14.78	43.37
	4	26.55	214.58	15.58	15.99	9.34	6.15
	Figure 6b	IP-10, hEPO-protein pg/ml
	Replicates	EVs 5H	LNP 5H	PBS 5H	EVs 24H	LNP 24H	PBS 24H
	1	2888.29	19675.1	107.63	423.26	862.42	232.63
	2	3254.63	14784.9	186.64	442.3	485.85	202.1
	3	3783.02	6354.37	214.27	563.41	810.73	434.18
	4	3242.51		162.37	311.72	979.86	110.44
	Figure 6c	Rantes, hEPO-protein pg/ml
	Replicates	EVs 5H	LNP 5H	PBS 5H	EVs 24H	LNP 24H	PBS 24H
	1	49.1	17.43	33.23	30.82	34.53	32.43
	2	51.97	113.33	16	27.19	32.43	25.14
	3	20.15	111.7	22.39	29.17	52.4	16.72
	4	43.86	101.91	28.89	22.08	23.32	11.27
	Figure 6d	MCP-1, hEPO-protein pg/ml
	Replicates	EVs 5H	LNP 5H	PBS 5H	EVs 24H	LNP 24H	PBS 24H
	1	324.36	433.98	97.15	91.04	226.64	128.75
	2	415.27	1279.86	50.61	84.73	184.35	151.28
	3	329.27	550.18	99.55	108.9	149.3	126.61
	4	238.07	882.02	147.3	130.87	17.5	94.73
	Figure 6e	KC, hEPO-protein pg/ml
	Replicates	EVs 5H	LNP 5H	PBS 5H	EVs 24H	LNP 24H	PBS 24H
	1	636.06	801.04	150.69	320.22	268.06	114.45
	2	722.2	1334.48	180.58	366.05	447.06	261.57
	3	318.41	256	447.06	358.01	375.84	301.59
	4	177.18	875.36	115.47	127.67	589.94	112.4
	Figure 6f	IL-1β, hEPO-protein pg/ml
	Replicates	EVs 5H	LNP 5H	PBS 5H	EVs 24H	LNP 24H	PBS 24H
	1	88.63	6.96	70.95	76.22	124.41	100.77
	2	84.52	61.32	26.99	41.25	72.01	126.35
	3	91.69	30.65	67.77	29.44	90.67	101.77
	4	73.06	65.63	114.66	76.22	8.46	65.63
	Figure 6g	TNF-α, hEPO-protein pg/ml
	Replicates	EVs 5H	LNP 5H	PBS 5H	EVs 24H	LNP 24H	PBS 24H
	1	19.33	7.74	8.76	13.63	20.66	14.91
	2	14.06	28.83	4.3	0.76	10.47	18.36
	3	19.14	19.14	9.99	8.76	17.77	9.51
	4	13.2	25.03	18.75	15.95		7.74
	Figure 6h	IFN-γ, hEPO-protein pg/ml
	Replicates	EVs 5H	LNP 5H	PBS 5H	EVs 24H	LNP 24H	PBS 24H
	1	3.18	9.06	5.35	4.73	9.67	3.33
	2		6.75	4.11	1.3	0.01	10.28
	3				3.33	7.52	34.72
	4				2.4

## Sheet: Supplementary Table 1
	Supplementary Table 1	Biophysical characteristics of lipid nanoparticles, values used for mean ± SEM calculation
	Replicates	Ionizable lipid	Size [nm]	PDI	mRNA concentration [mg/mL]	Lipid concentration [mg/mL]	ee [%]
	1	DLin-DMA	77.52	0.147	0.076	0.76	97
	2	DLin-DMA	88.19	0.085	0.097	0.97	97
	3	DLin-DMA	101.9	0.079	0.106	1.06	93
	4	DLin-DMA	86.4	0.114	0.1	1	92
	5	DLin-DMA	109.7	0.141	0.1	1	85
	6	DLin-DMA	74.96	0.066	0.09	0.9	97
	7	DLin-DMA	77.5	0.081	0.1	1	95
	8	DLin-DMA	86.2	0.05	0.1	1	97
	9	DLin-DMA	86.8	0.13	0.1	1	95
	Replicates	Ionizable lipid	Size [nm]	PDI	mRNA concentration [mg/mL]	Lipid concentration [mg/mL]	ee [%]
	1	DLin-MC3	80.02	0.039	0.097	0.97	98
	2	DLin-MC3	86.86	0.066	0.109	1.09	97
	3	DLin-MC3	89.24	0.137	0.1	1	97
	4	DLin-MC3	81.1	0.08	0.1	1	97

## Sheet: Supplementary Fig. 1
	Supplementary Figure 1b	# Generation time (h)
	Replicates	Untreated	Empty DD-LNPs	Empty MC3-LNPs	DD-LNPs + hEPO-mRNA	MC3-LNPs + hEPO-mRNA
	1	28.6037	42.7028	38.1056	42.7028	43.8937
	2	26.9565	30.5894	29.9895	30.5894	43.4837
	3	23.6425	28.8836	29.9895	42.5152	43.4837
	4	29.9895	27.4262		48.319	41.6197
	5	24.4393	38.6165		55.636	44.5351
	6	26.6625	32.2126		60.9717	64.3181
	7	25.1576			30.7474	57.5887
	8	33.3181			31.0187	46.1695
	9				31.8964
	10				34.5932
	11				36.0849
	12				36.9316
	Supplementary Figure 1c	Tot. cell RNA (ng) / # cells
	Replicates	Untreated	Empty DD-LNPs	Empty MC3-LNPs	DD-LNPs + hEPO-mRNA	MC3-LNPs + hEPO-mRNA
	1	0.0223489	0.033189	0.028849	0.030789	0.016204
	2	0.0252464	0.021567	0.021577	0.024412	0.013644
	3	0.00629	0.012617	0.013933	0.010487	0.002406
	4	0.00456983			0.00592	0.003986
	5	0.00516912			0.017429	0.004907
	6	0.00693375			0.00864	0.010764
	7	0.0086367			0.005272	0.011285
	8				0.00243
	9				0.003219
	10				0.006497
	11				0.005641
	12				0.005544
	Supplementary Figure 1D	Tot. cellular proteins (μg) / # cells
	Replicates	Untreated	Empty DD-LNPs	Empty MC3-LNPs	DD-LNPs + hEPO-mRNA	MC3-LNPs + hEPO-mRNA
	1	0.0001633	0.00018	0.000244	0.000247	9.81e-05
	2	0.0002972	0.000218	0.00022	0.000282	0.000324
	3	0.00034	0.000399	0.000482	0.000908	0.000463
	4		0.000469		0.000525
	5				0.000551
	6				0.00135
	Supplementary Figure 1E	Tot. supernatant proteins (μg) / # cells
	Replicates	Untreated	Empty DD-LNPs	Empty MC3-LNPs	DD-LNPs + hEPO-mRNA	MC3-LNPs + hEPO-mRNA
	1	0.004883	0.012526	0.016125	0.016026	0.013694
	2	0.003691	0.005824	0.005496	0.004538	0.010582
	3	0.002413	0.00504	0.004392	0.010435	0.012
	4		0.003886		0.013933
	5		0.009471		0.020314
	6		0.006843		0.0234

[truncated: 14 more sheets: Supplementary Fig. 2a,b, Supplementary Fig.2c_Unt EVs R1, Supplementary Fig.2c_Unt EVs R2, Supplementary Fig.2c_Unt EVs R3, Supplementary Fig.2d_mc3-EVs R1, Supplementary Fig.2d_mc3-EVs R2, Supplementary Fig.2d_mc3-EVs R3, Supplementary Fig. 2e, Supplementary Fig. 3, Supplementary Fig. 5, Supplementary Fig. 7, Supplementary Fig. 8, Supplementary Fig. 9, Supplementary Fig. 10]
